# Supplementary material for: Transcriptomic and Network Analysis Identifies Shared and Unique Pathways across Dementia Spectrum Disorders
Source: Int J Mol Sci. 2020 Mar 17;21(6):2050. doi: 10.3390/ijms21062050 (PMC7139711; doi:10.3390/ijms21062050)
Supplement: Supplementary file 1 [file ijms-21-02050-s001.zip]

Archive with 11 entries (10 files):
- TableS1.xlsx
- __MACOSX/
- __MACOSX/._TableS1.xlsx
- TableS3.xlsx
- __MACOSX/._TableS3.xlsx
- TableS2.xlsx
- __MACOSX/._TableS2.xlsx
- TableS5.xlsx
- __MACOSX/._TableS5.xlsx
- TableS4.xlsx
- __MACOSX/._TableS4.xlsx
