# Supplementary material for: Transcriptomic and Network Analysis Identifies Shared and Unique Pathways across Dementia Spectrum Disorders
Source: Int J Mol Sci. 2020 Mar 17;21(6):2050. doi: 10.3390/ijms21062050 (PMC7139711; doi:10.3390/ijms21062050)
Supplement: Supplementary file 1 [file ijms-21-02050-s001.zip › TableS1.xlsx]

## Sheet: adv_qry_agnst_gene (4)
Supplementary table S1- Differentially expressed genes identified in the meta analysis of gene expression datasets from Alzheimer's disease patients compared to non-demented controls.
Bioset 1: Frontal cortex tissue of Alzheimer's disease patients _vs_ control subjects (Study: Cortical regions and cerebellum from brains of symptomatic/asymptomatic Alzheimer's disease patients)
Bioset 2: Frontal cortex tissue from brains - Alzheimer's disease patients _vs_ non-demented subjects (Study: Frontal and temporal cortex tissues of vascular dementia and Alzheimer's disease patients)
Bioset 3: Prefrontal Cortex of patients with definite Alzheimers disease _vs_ normal_GPL96 (Study: Brain regions from patients with dementia and Alzheimer's disease)
Gene	EntrezGene ID	Gene Description		Average fold change	Specificity	Overall Gene score	Score Bioset 1	p-value Bioset 1	activity type Bioset 1	activity value Bioset 1	Score Bioset 2	p-value Bioset 2	activity type Bioset 2	activity value Bioset 2	Score Bioset 3	p-value Bioset 3	activity type Bioset 3	activity value Bioset 3
AQP1	358	aquaporin 1 (Colton blood group)		2.925	2 out of 3	191.527					98.8416	0.0001	fold change	4.2	92.6853	0.0006	fold change	1.65
AQP4	361	aquaporin 4		2.075	2 out of 3	157					57.4878	0.0024	fold change	2.03	99.5124	0.04	fold change	2.12
ANGPT2	285	angiopoietin 2		1.94	2 out of 3	143.199	60.2613	2.7e-05	fold change	1.3	82.938	0.0243	fold change	2.58
RHOBTB3	22836	Rho-related BTB domain containing 3		1.92	2 out of 3	132.471					32.7955	0.0248	fold change	1.67	99.6751	0.0018	fold change	2.17
MTUS1	57509	microtubule associated tumor suppressor 1		1.84	2 out of 3	145.564					48.4881	0.0007	fold change	1.9	97.0761	0.0027	fold change	1.78
ADD3	120	adducin 3 (gamma)		1.76	2 out of 3	122.447					23.254	0.0254	fold change	1.51	99.1926	0.0036	fold change	2.01
RGS5	8490	regulator of G-protein signaling 5		1.735	2 out of 3	186.832	87.5611	1.3e-05	fold change	1.42					99.2713	0.0007	fold change	2.05
MYO10	4651	myosin X		1.73	2 out of 3	127.627	63.0867	1.3e-05	fold change	1.31	64.5403	0.0006	fold change	2.15
VAMP3	9341	vesicle-associated membrane protein 3 (cellubrevin)		1.695	2 out of 3	117.6					18.6474	0.0147	fold change	1.42	98.9531	0.0025	fold change	1.97
TUBA1C	84790	tubulin, alpha 1c		1.685	2 out of 3	126.679	68.67	0.0014	fold change	1.33	58.0094	0.0063	fold change	2.04
KIF5B	3799	kinesin family member 5B		1.675	2 out of 3	126.395					31.4913	0.0032	fold change	1.65	94.9037	0.0003	fold change	1.7
ADAMTS1	9510	ADAM metallopeptidase with thrombospondin type 1 motif, 1		1.665	2 out of 3	111.763	52.5464	2.1e-07	fold change	1.27	59.2164	0.0026	fold change	2.06
KCNN3	3782	potassium intermediate/small conductance calcium-activated channel, subfamily N, member 3		1.64	2 out of 3	120.907					45.6905	0.0012	fold change	1.86	75.2162	0.0203	fold change	1.42
TPD52L1	7164	tumor protein D52-like 1		1.62	2 out of 3	119.344					41.6067	0.0019	fold change	1.8	77.7375	0.0169	fold change	1.44
PRELP	5549	proline/arginine-rich end leucine-rich repeat protein		1.62	2 out of 3	103.086					57.0184	0.0001	fold change	2.02	46.0681	0.0109	fold change	1.22
PDE4DIP	9659	phosphodiesterase 4D interacting protein		1.62	2 out of 3	102.131	46.9947	2.1e-05	fold change	1.25	55.1359	0.0007	fold change	1.99
GRAMD3	65983	GRAM domain containing 3		1.61	2 out of 3	120.096					34.6289	0.0169	fold change	1.7	85.4672	0.0344	fold change	1.52
RHOQ	23433	ras homolog family member Q		1.61	2 out of 3	118.268					40.5308	0.0117	fold change	1.78	77.7375	8.3e-05	fold change	1.44
HIP1	3092	huntingtin interacting protein 1		1.605	2 out of 3	108.983					47.4987	0.0013	fold change	1.89	61.484	0.0003	fold change	1.32
HIPK2	28996	homeodomain interacting protein kinase 2		1.59667	3 out of 3	221.107	94.74	0.0009	fold change	1.48	41.6067	0.0031	fold change	1.8	84.7601	0.0007	fold change	1.51
CALD1	800	caldesmon 1		1.59	2 out of 3	180.72	99.8104	1.3e-05	fold change	1.71					80.9101	0.0016	fold change	1.47
PKP4	8502	plakophilin 4		1.585	2 out of 3	143.589	44.7964	0.0056	fold change	1.24					98.7928	4.6e-05	fold change	1.93
DLC1	10395	deleted in liver cancer 1		1.585	2 out of 3	114.963					35.8241	0.0076	fold change	1.72	79.139	9.8e-06	fold change	1.45
ATP1A2	477	ATPase, Na+/K+ transporting, alpha 2 polypeptide		1.58	2 out of 3	140.893	42.0999	0.0034	fold change	1.23					98.7928	0.0029	fold change	1.93
PICALM	8301	phosphatidylinositol binding clathrin assembly protein		1.57	2 out of 3	111.934					14.006	0.0029	fold change	1.28	97.9278	0.0013	fold change	1.86
GPR125	166647	G protein-coupled receptor 125		1.57	2 out of 3	111.538					35.2001	0.0168	fold change	1.71	76.3382	0.0159	fold change	1.43
PBXIP1	57326	pre-B-cell leukemia homeobox interacting protein 1		1.565	2 out of 3	107.228					38.909	0.0064	fold change	1.76	68.3191	0.0232	fold change	1.37
NBPF10	100132406	neuroblastoma breakpoint family, member 10		1.56	2 out of 3	113.931					29.171	0.0064	fold change	1.61	84.7601	0.0008	fold change	1.51
QKI	9444	QKI, KH domain containing, RNA binding		1.56	2 out of 3	104.511					40.5308	0.0236	fold change	1.78	63.9803	0.0119	fold change	1.34
ANTXR1	84168	anthrax toxin receptor 1		1.555	2 out of 3	114.13	76.2009	1.1e-07	fold change	1.36	37.9291	0.0117	fold change	1.75
ZFP36L2	678	zinc finger protein 36, C3H type-like 2		1.555	2 out of 3	88.8184	42.0999	0.0005	fold change	1.23	46.7185	0.0067	fold change	1.88
CLIC4	25932	chloride intracellular channel 4		1.55333	3 out of 3	198.13	71.056	0.0002	fold change	1.34	38.909	0.0254	fold change	1.76	88.1648	0.0084	fold change	1.56
PPAP2B	8613	phosphatidic acid phosphatase type 2B		1.55	2 out of 3	135.488	37.3251	0.0046	fold change	1.21					98.1624	0.016	fold change	1.89
HSP90AA1	3320	heat shock protein 90kDa alpha (cytosolic), class A member 1		1.55	2 out of 3	112.962					21.1768	0.0032	fold change	1.47	91.7852	0.013	fold change	1.63
ZBTB20	26137	zinc finger and BTB domain containing 20		1.55	2 out of 3	105.38					35.8241	0.0159	fold change	1.72	69.5555	0.0113	fold change	1.38
DSE	29940	dermatan sulfate epimerase		1.545	2 out of 3	84.0436	37.3251	7.2e-08	fold change	1.21	46.7185	0.0004	fold change	1.88
PTP4A2	8073	protein tyrosine phosphatase type IVA, member 2		1.54	2 out of 3	111.967					15.4235	0.0162	fold change	1.33	96.5437	0.0002	fold change	1.75
SLC6A12	6539	solute carrier family 6 (neurotransmitter transporter, betaine/GABA), member 12		1.535	2 out of 3	84.6824	39.6354	6.1e-08	fold change	1.22	45.0471	0.0022	fold change	1.85
SASH1	23328	SAM and SH3 domain containing 1		1.53	3 out of 3	199.814	84.5666	1.8e-05	fold change	1.4	38.909	0.0009	fold change	1.76	76.3382	0.0045	fold change	1.43
PALLD	23022	palladin, cytoskeletal associated protein		1.53	3 out of 3	170.226	39.6354	0.0084	fold change	1.22	44.5252	0.0117	fold change	1.84	86.0659	0.0079	fold change	1.53
GATM	2628	glycine amidinotransferase (L-arginine:glycine amidinotransferase)		1.53	2 out of 3	109.288					27.3532	0.0252	fold change	1.58	81.935	0.0314	fold change	1.48
NFKBIA	4792	nuclear factor of kappa light polypeptide gene enhancer in B-cells inhibitor, alpha		1.53	2 out of 3	84.1605	39.6354	0.0019	fold change	1.22	44.5252	0.0036	fold change	1.84
PDLIM5	10611	PDZ and LIM domain 5		1.52	2 out of 3	104.176					30.2272	0.0048	fold change	1.63	73.9492	0.0057	fold change	1.41
RAPGEF3	10411	Rap guanine nucleotide exchange factor (GEF) 3		1.515	2 out of 3	87.5255	46.9947	0.0011	fold change	1.25	40.5308	0.0009	fold change	1.78
WSB1	26118	WD repeat and SOCS box containing 1		1.51	2 out of 3	110.166					13.0895	0.046	fold change	1.24	97.0761	0.0002	fold change	1.78
KCNJ10	3766	potassium inwardly-rectifying channel, subfamily J, member 10		1.50333	3 out of 3	187.545	80.7754	5.2e-06	fold change	1.38	39.7548	0.0065	fold change	1.77	67.0151	0.0023	fold change	1.36
PCDH9	5101	protocadherin 9		1.495	2 out of 3	104.174					25.0352	0.0289	fold change	1.54	79.139	0.0152	fold change	1.45
NFIA	4774	nuclear factor I/A		1.495	2 out of 3	98.4131	65.6177	1.1e-06	fold change	1.32	32.7955	0.0058	fold change	1.67
VEZF1	7716	vascular endothelial zinc finger 1		1.49	2 out of 3	106.812					18.6474	0.018	fold change	1.42	88.1648	0.0007	fold change	1.56
C1orf63	57035	chromosome 1 open reading frame 63		1.49	2 out of 3	93.5404					32.0564	0.0013	fold change	1.66	61.484	0.0005	fold change	1.32
CLDN5	7122	claudin 5		1.49	2 out of 3	83.4823	46.9947	0.0045	fold change	1.25	36.4876	0.0167	fold change	1.73
MUC1	4582	mucin 1, cell surface associated		1.485	2 out of 3	87.1753	52.5464	2.7e-09	fold change	1.27	34.6289	0.0122	fold change	1.7
ITGA6	3655	integrin, alpha 6		1.48	2 out of 3	85.9049					35.2001	0.0111	fold change	1.71	50.7048	0.0106	fold change	1.25
NET1	10276	neuroepithelial cell transforming 1		1.475	2 out of 3	175.789	91.954	3e-07	fold change	1.45					83.8349	0.001	fold change	1.5
PSAT1	29968	phosphoserine aminotransferase 1		1.475	2 out of 3	146.579	52.5464	0.0028	fold change	1.27					94.0327	0.0029	fold change	1.68
MAT2A	4144	methionine adenosyltransferase II, alpha		1.475	2 out of 3	106.731					15.4235	0.0272	fold change	1.33	91.3075	0.004	fold change	1.62
MAP4K5	11183	mitogen-activated protein kinase kinase kinase kinase 5		1.475	2 out of 3	103.551					20.5645	0.0086	fold change	1.46	82.9862	0.0005	fold change	1.49
NKX2-2	4821	NK2 homeobox 2		1.46	2 out of 3	93.2562					26.2411	0.0131	fold change	1.56	67.0151	0.0077	fold change	1.36
ERBB3	2065	v-erb-b2 erythroblastic leukemia viral oncogene homolog 3 (avian)		1.46	2 out of 3	90.8136					28.0422	0.0095	fold change	1.59	62.7715	0.05	fold change	1.33
ZCCHC24	219654	zinc finger, CCHC domain containing 24		1.46	2 out of 3	90.1222					28.6382	0.0135	fold change	1.6	61.484	0.0213	fold change	1.32
AK4	205	adenylate kinase 4		1.45667	3 out of 3	165.242	52.5464	0.0018	fold change	1.27	25.594	0.0112	fold change	1.55	87.1019	0.0049	fold change	1.55
ANP32B	10541	acidic (leucine-rich) nuclear phosphoprotein 32 family, member B		1.455	2 out of 3	109.715	87.5611	9.9e-07	fold change	1.42	22.1541	0.0054	fold change	1.49
LAMB2	3913	laminin, beta 2 (laminin S)		1.455	2 out of 3	108.737	86.0733	1.9e-07	fold change	1.41	22.6639	0.0201	fold change	1.5
EZR	7430	ezrin		1.45	2 out of 3	155.065	65.6177	0.0003	fold change	1.32					89.447	0.0016	fold change	1.58
PLEKHB1	58473	pleckstrin homology domain containing, family B (evectins) member 1		1.45	2 out of 3	135.845	42.0999	0.0112	fold change	1.23					93.7453	0.0018	fold change	1.67
TRPM3	80036	transient receptor potential cation channel, subfamily M, member 3		1.45	2 out of 3	102.264					17.5042	0.0302	fold change	1.39	84.7601	0.005	fold change	1.51
NPAS3	64067	neuronal PAS domain protein 3		1.45	2 out of 3	98.302					20.5645	0.0292	fold change	1.46	77.7375	0.0027	fold change	1.44
BBX	56987	bobby sox homolog (Drosophila)		1.45	2 out of 3	97.515					21.1768	0.0015	fold change	1.47	76.3382	0.0082	fold change	1.43
TNS3	64759	tensin 3		1.445	2 out of 3	105.517	82.8528	1e-09	fold change	1.39	22.6639	0.0353	fold change	1.5
FGF1	2246	fibroblast growth factor 1 (acidic)		1.44	3 out of 3	163.427	57.6469	0.0009	fold change	1.29	28.0422	0.0395	fold change	1.59	77.7375	0.0281	fold change	1.44
GLTP	51228	glycolipid transfer protein		1.44	2 out of 3	88.3655					25.594	0.0325	fold change	1.55	62.7715	7.3e-05	fold change	1.33
MSRB3	253827	methionine sulfoxide reductase B3		1.44	2 out of 3	85.689	57.6469	4.8e-08	fold change	1.29	28.0422	0.0057	fold change	1.59
CERS1	10715	ceramide synthase 1		1.435	2 out of 3	110.601	91.954	0.0001	fold change	1.45	18.6474	0.0112	fold change	1.42
PODXL	5420	podocalyxin-like		1.435	2 out of 3	97.4026	73.564	5.6e-05	fold change	1.35	23.8386	0.0237	fold change	1.52
LITAF	9516	lipopolysaccharide-induced TNF factor		1.435	2 out of 3	87.8067					25.0352	0.0067	fold change	1.54	62.7715	0.0038	fold change	1.33
KIAA0485	57235	uncharacterized LOC57235		1.43	2 out of 3	82.8422					27.3532	0.0344	fold change	1.58	55.489	0.0275	fold change	1.28
CD22	933	CD22 molecule		1.425	2 out of 3	76.2953					30.2272	0.0166	fold change	1.63	46.0681	0.0003	fold change	1.22
CBFB	865	core-binding factor, beta subunit		1.425	2 out of 3	76.2953					30.2272	0.0009	fold change	1.63	46.0681	0.0438	fold change	1.22
INPPL1	3636	inositol polyphosphate phosphatase-like 1		1.42	2 out of 3	83.2409	57.6469	4e-06	fold change	1.29	25.594	0.006	fold change	1.55
CAT	847	catalase		1.42	2 out of 3	78.7469					28.0422	0.023	fold change	1.59	50.7048	0.037	fold change	1.25
ITGB1	3688	integrin, beta 1 (fibronectin receptor, beta polypeptide, antigen CD29 includes MDF2, MSK12)		1.42	2 out of 3	71.271	42.0999	5.4e-06	fold change	1.23	29.171	0.0019	fold change	1.61
CFH	3075	complement factor H		1.41667	3 out of 3	145.509	57.6469	3e-08	fold change	1.29	33.9552	0.0293	fold change	1.69	53.9072	0.0357	fold change	1.27
KCTD12	115207	potassium channel tetramerisation domain containing 12		1.415	2 out of 3	96.2723					17.1333	0.0463	fold change	1.38	79.139	0.0007	fold change	1.45
SORBS1	10580	sorbin and SH3 domain containing 1		1.415	2 out of 3	77.0882					28.0422	0.0308	fold change	1.59	49.0461	0.0166	fold change	1.24
PDLIM3	27295	PDZ and LIM domain 3		1.41	2 out of 3	74.7063					28.6382	0.0104	fold change	1.6	46.0681	0.0015	fold change	1.22
BCAS1	8537	breast carcinoma amplified sequence 1		1.405	2 out of 3	146.922	63.0867	0.0012	fold change	1.31					83.8349	0.0024	fold change	1.5
MACF1	23499	microtubule-actin crosslinking factor 1		1.4	3 out of 3	135.644	42.0999	0.0002	fold change	1.23	30.7721	0.0003	fold change	1.64	62.7715	0.007	fold change	1.33
SCD	6319	stearoyl-CoA desaturase (delta-9-desaturase)		1.4	2 out of 3	136.302	49.8132	0.0055	fold change	1.26					86.4887	0.0272	fold change	1.54
IL6ST	3572	interleukin 6 signal transducer (gp130, oncostatin M receptor)		1.4	2 out of 3	92.3496					17.1333	0.0123	fold change	1.38	75.2162	0.0063	fold change	1.42
IQCK	124152	IQ motif containing K		1.4	2 out of 3	90.2348					17.8957	0.0325	fold change	1.4	72.339	0.0038	fold change	1.4
PTMA	5757	prothymosin, alpha		1.4	2 out of 3	83.0714					21.5875	0.0231	fold change	1.48	61.484	0.0485	fold change	1.32
EPOR	2057	erythropoietin receptor		1.4	2 out of 3	77.3813					25.0352	0.0012	fold change	1.54	52.3462	0.0488	fold change	1.26
GABRG1	2565	gamma-aminobutyric acid (GABA) A receptor, gamma 1		1.4	2 out of 3	74.8484	49.8132	0.0021	fold change	1.26	25.0352	0.0373	fold change	1.54
SLC38A2	54407	solute carrier family 38, member 2		1.4	2 out of 3	65.3673	37.3251	0.0132	fold change	1.21	28.0422	0.0346	fold change	1.59
CSRP1	1465	cysteine and glycine-rich protein 1		1.39667	3 out of 3	143.36	52.5464	0.0055	fold change	1.27	28.0422	0.0081	fold change	1.59	62.7715	0.0249	fold change	1.33
STAG2	10735	stromal antigen 2		1.395	2 out of 3	92.0051					16.7888	0.048	fold change	1.37	75.2162	0.0013	fold change	1.42
SPAG9	9043	sperm associated antigen 9		1.395	2 out of 3	82.6608					21.1768	0.0012	fold change	1.47	61.484	0.0038	fold change	1.32
GSN	2934	gelsolin		1.395	2 out of 3	77.7458					23.8386	0.0211	fold change	1.52	53.9072	0.0025	fold change	1.27
ACTA2	59	actin, alpha 2, smooth muscle, aorta		1.39	2 out of 3	129.202	42.0999	0.0014	fold change	1.23					87.1019	0.008	fold change	1.55
TPM1	7168	tropomyosin 1 (alpha)		1.39	2 out of 3	76.1847					23.8386	0.0022	fold change	1.52	52.3462	0.0087	fold change	1.26
RHOC	389	ras homolog family member C		1.39	2 out of 3	74.0812					25.0352	0.0092	fold change	1.54	49.0461	0.0372	fold change	1.24
SMCR7L	54471	Smith-Magenis syndrome chromosome region, candidate 7-like		1.39	2 out of 3	73.086					25.594	0.0478	fold change	1.55	47.492	0.0085	fold change	1.23
DCN	1634	decorin		1.385	2 out of 3	153.111	87.5611	1.9e-08	fold change	1.42					65.5497	0.008	fold change	1.35
KIAA0494	9813	KIAA0494		1.385	2 out of 3	91.2817					16.0654	0.0284	fold change	1.35	75.2162	0.0014	fold change	1.42
SEC14L1	6397	SEC14-like 1 (S. cerevisiae)		1.385	2 out of 3	79.5376					21.1768	0.0138	fold change	1.47	58.3608	0.0027	fold change	1.3
PNISR	25957	PNN-interacting serine/arginine-rich protein		1.385	2 out of 3	71.6621					25.594	0.0065	fold change	1.55	46.0681	0.0094	fold change	1.22
YBX1	4904	Y box binding protein 1		1.38333	3 out of 3	141.297	49.8132	7e-06	fold change	1.26	24.4689	7.4e-05	fold change	1.53	67.0151	0.0133	fold change	1.36
TJP1	7082	tight junction protein 1		1.38	2 out of 3	143.355	65.6177	1.3e-05	fold change	1.32					77.7375	0.0025	fold change	1.44
CYBRD1	79901	cytochrome b reductase 1		1.38	2 out of 3	78.1575					21.1768	0.0408	fold change	1.47	56.9807	0.0265	fold change	1.29
PSD2	84249	pleckstrin and Sec7 domain containing 2		1.38	2 out of 3	72.4771	49.8132	0.0001	fold change	1.26	22.6639	0.0091	fold change	1.5
THOC2	57187	THO complex 2		1.38	2 out of 3	71.1033					25.0352	0.0483	fold change	1.54	46.0681	0.0002	fold change	1.22
NUDT3	11165	nudix (nucleoside diphosphate linked moiety X)-type motif 3		1.38	2 out of 3	69.9821					25.594	0.0013	fold change	1.55	44.388	0.0292	fold change	1.21
GFAP	2670	glial fibrillary acidic protein		1.375	2 out of 3	145.005	71.056	0.0136	fold change	1.34					73.9492	0.0234	fold change	1.41
EDEM3	80267	ER degradation enhancer, mannosidase alpha-like 3		1.375	2 out of 3	98.3741					12.907	0.0037	fold change	1.23	85.4672	4.7e-06	fold change	1.52
CD164	8763	CD164 molecule, sialomucin		1.375	2 out of 3	94.3275					14.2609	0.0167	fold change	1.29	80.0666	0.0078	fold change	1.46
FAM63B	54629	family with sequence similarity 63, member B		1.375	2 out of 3	82.2987					18.3183	0.0016	fold change	1.41	63.9803	0.0004	fold change	1.34
KIF13B	23303	kinesin family member 13B		1.375	2 out of 3	64.1043	39.6354	3.1e-06	fold change	1.22	24.4689	0.0255	fold change	1.53
MAPRE1	22919	microtubule-associated protein, RP/EB family, member 1		1.37	2 out of 3	80.1314					18.6474	0.0048	fold change	1.42	61.484	0.008	fold change	1.32
DAAM2	23500	dishevelled associated activator of morphogenesis 2		1.37	3 out of 3	136.026	42.0999	0.0022	fold change	1.23	21.5875	0.025	fold change	1.48	72.339	0.0147	fold change	1.4
DAZAP2	9802	DAZ associated protein 2		1.365	2 out of 3	125.935	42.0999	0.0278	fold change	1.23					83.8349	0.0087	fold change	1.5
RIN2	54453	Ras and Rab interactor 2		1.365	2 out of 3	81.7341	63.0867	8.4e-07	fold change	1.31	18.6474	0.04	fold change	1.42
MT1F	4494	metallothionein 1F		1.36	2 out of 3	135.478	60.2613	0.0134	fold change	1.3					75.2162	0.0481	fold change	1.42
CLDN10	9071	claudin 10		1.36	2 out of 3	85.2854					15.7298	0.0166	fold change	1.34	69.5555	0.0251	fold change	1.38
B2M	567	beta-2-microglobulin		1.36	2 out of 3	78.9087	60.2613	0.0113	fold change	1.3	18.6474	0.0132	fold change	1.42
LMO2	4005	LIM domain only 2 (rhombotin-like 1)		1.36	2 out of 3	68.1715	46.9947	0.0009	fold change	1.25	21.1768	0.0406	fold change	1.47
DFFA	1676	DNA fragmentation factor, 45kDa, alpha polypeptide		1.36	2 out of 3	67.642					23.254	0.0006	fold change	1.51	44.388	0.011	fold change	1.21
CERS2	29956	ceramide synthase 2		1.35667	3 out of 3	120.896	39.6354	2.8e-08	fold change	1.22	27.3532	0.0054	fold change	1.58	53.9072	0.0085	fold change	1.27
NFIB	4781	nuclear factor I/B		1.355	2 out of 3	84.0489					15.7298	0.0095	fold change	1.34	68.3191	0.0123	fold change	1.37
RHOA	387	ras homolog family member A		1.355	2 out of 3	78.9882					17.5042	0.0025	fold change	1.39	61.484	0.006	fold change	1.32
SOS2	6655	son of sevenless homolog 2 (Drosophila)		1.355	2 out of 3	73.4862					19.5791	0.0025	fold change	1.44	53.9072	0.0001	fold change	1.27
TMBIM6	7009	transmembrane BAX inhibitor motif containing 6		1.35	2 out of 3	82.745					15.7298	0.0008	fold change	1.34	67.0151	0.0083	fold change	1.36
NEBL	10529	nebulette		1.35	2 out of 3	81.6151					16.0654	0.0144	fold change	1.35	65.5497	0.0081	fold change	1.35
MAP4K4	9448	mitogen-activated protein kinase kinase kinase kinase 4		1.35	3 out of 3	145.675	71.056	1.4e-05	fold change	1.34	19.1304	0.0319	fold change	1.43	55.489	0.0193	fold change	1.28
TMX1	81542	thioredoxin-related transmembrane protein 1		1.345	2 out of 3	81.2795					15.7298	0.0094	fold change	1.34	65.5497	0.0017	fold change	1.35
SSFA2	6744	sperm specific antigen 2		1.345	2 out of 3	70.2838					19.5791	0.0092	fold change	1.44	50.7048	0.0083	fold change	1.25
FGFR1	2260	fibroblast growth factor receptor 1		1.345	2 out of 3	67.2449					21.1768	0.0059	fold change	1.47	46.0681	0.0028	fold change	1.22
SRSF10	10772	serine/arginine-rich splicing factor 10		1.34	2 out of 3	86.345					14.006	0.0033	fold change	1.28	72.339	0.002	fold change	1.4
ST13	6767	suppression of tumorigenicity 13 (colon carcinoma) (Hsp70 interacting protein)		1.34	2 out of 3	73.3847					17.8957	0.0086	fold change	1.4	55.489	0.0388	fold change	1.28
YES1	7525	v-yes-1 Yamaguchi sarcoma viral oncogene homolog 1		1.34	2 out of 3	67.5674					20.0754	0.0213	fold change	1.45	47.492	0.0157	fold change	1.23
TP53INP1	94241	tumor protein p53 inducible nuclear protein 1		1.34	2 out of 3	58.502	37.3251	1.8e-07	fold change	1.21	21.1768	0.0237	fold change	1.47
MCL1	4170	myeloid cell leukemia sequence 1 (BCL2-related)		1.335	2 out of 3	137.756	80.7754	7.5e-07	fold change	1.38					56.9807	0.0382	fold change	1.29
MPDZ	8777	multiple PDZ domain protein		1.335	2 out of 3	88.5073					13.2911	0.0182	fold change	1.25	75.2162	0.0006	fold change	1.42
MAP3K5	4217	mitogen-activated protein kinase kinase kinase 5		1.335	2 out of 3	88.5073					13.2911	0.0173	fold change	1.25	75.2162	9.7e-05	fold change	1.42
MDFIC	29969	MyoD family inhibitor domain containing		1.335	2 out of 3	57.8896	37.3251	2.2e-08	fold change	1.21	20.5645	0.0272	fold change	1.46
TSPAN3	10099	tetraspanin 3		1.33	2 out of 3	120.944	46.9947	0.0121	fold change	1.25					73.9492	0.004	fold change	1.41
TUG1	55000	taurine upregulated 1 (non-protein coding)		1.33	2 out of 3	78.195					15.4235	0.0083	fold change	1.33	62.7715	0.0363	fold change	1.33
EEF1A1	1915	eukaryotic translation elongation factor 1 alpha 1		1.33	2 out of 3	67.6934					18.6474	0.0106	fold change	1.42	49.0461	0.008	fold change	1.24
NR2F1	7025	nuclear receptor subfamily 2, group F, member 1		1.33	2 out of 3	61.2304	42.0999	0.0002	fold change	1.23	19.1304	0.0034	fold change	1.43
ANXA5	308	annexin A5		1.33	2 out of 3	61.2304	42.0999	0.0002	fold change	1.23	19.1304	0.0099	fold change	1.43
HNRNPH3	3189	heterogeneous nuclear ribonucleoprotein H3 (2H9)		1.325	2 out of 3	62.9163					20.0754	0.0003	fold change	1.45	42.8409	0.0148	fold change	1.2
CTGF	1490	connective tissue growth factor		1.32	2 out of 3	133.001	90.1599	5.9e-06	fold change	1.44					42.8409	0.0474	fold change	1.2
SPOP	8405	speckle-type POZ protein		1.32	2 out of 3	63.5184					19.1304	0.0022	fold change	1.43	44.388	0.0414	fold change	1.21
KIF5A	3798	kinesin family member 5A		1.31667	3 out of 3	132.634	68.67	4.8e-07	fold change	1.33	17.8957	0.0056	fold change	1.4	46.0681	0.0171	fold change	1.22
NBPF14	25832	neuroblastoma breakpoint family, member 14		1.31667	3 out of 3	129.775	44.7964	0.0003	fold change	1.24	15.4235	0.0283	fold change	1.33	69.5555	0.0044	fold change	1.38
DYNC1LI2	1783	dynein, cytoplasmic 1, light intermediate chain 2		1.315	2 out of 3	115.676	44.7964	0.0003	fold change	1.24					70.8798	0.0138	fold change	1.39
HIPK1	204851	homeodomain interacting protein kinase 1		1.315	2 out of 3	85.246					12.907	0.0177	fold change	1.23	72.339	0.0064	fold change	1.4
TWF1	5756	twinfilin, actin-binding protein, homolog 1 (Drosophila)		1.315	2 out of 3	81.8276					13.5085	0.0441	fold change	1.26	68.3191	0.0102	fold change	1.37
STAT3	6774	signal transducer and activator of transcription 3 (acute-phase response factor)		1.315	2 out of 3	67.8381					17.1333	0.0037	fold change	1.38	50.7048	0.0349	fold change	1.25
PPP1R3C	5507	protein phosphatase 1, regulatory subunit 3C		1.31	2 out of 3	111.974	39.6354	0.0016	fold change	1.22					72.339	0.0097	fold change	1.4
EPB41L2	2037	erythrocyte membrane protein band 4.1-like 2		1.31	2 out of 3	111.974	39.6354	0.0072	fold change	1.22					72.339	0.0319	fold change	1.4
BTG1	694	B-cell translocation gene 1, anti-proliferative		1.31	2 out of 3	72.4042					15.4235	0.0335	fold change	1.33	56.9807	0.04	fold change	1.29
RBM17	84991	RNA binding motif protein 17		1.31	2 out of 3	55.6434	37.3251	1.1e-05	fold change	1.21	18.3183	0.0058	fold change	1.41
MYH11	4629	myosin, heavy chain 11, smooth muscle		1.305	2 out of 3	116.527	52.5464	0.0005	fold change	1.27					63.9803	0.002	fold change	1.34
UBXN7	26043	UBX domain protein 7		1.305	2 out of 3	81.4086					13.0895	0.0042	fold change	1.24	68.3191	5.5e-05	fold change	1.37
TCF7L2	6934	transcription factor 7-like 2 (T-cell specific, HMG-box)		1.305	2 out of 3	69.637					15.7298	0.0275	fold change	1.34	53.9072	0.0478	fold change	1.27
AK2	204	adenylate kinase 2		1.305	2 out of 3	68.4116					16.0654	0.0156	fold change	1.35	52.3462	0.002	fold change	1.26
MXD4	10608	MAX dimerization protein 4		1.305	2 out of 3	63.4702	46.9947	0.0019	fold change	1.25	16.4755	0.0018	fold change	1.36
LPAR1	1902	lysophosphatidic acid receptor 1		1.305	2 out of 3	109.664	37.3251	0.0339	fold change	1.21					72.339	0.012	fold change	1.4
UBE2D3	7323	ubiquitin-conjugating enzyme E2D 3		1.305	2 out of 3	84.9286					12.5896	0.0027	fold change	1.21	72.339	0.0039	fold change	1.4
KAT6A	7994	K(lysine) acetyltransferase 6A		1.305	2 out of 3	62.2838					17.8957	0.0272	fold change	1.4	44.388	0.0006	fold change	1.21
CFLAR	8837	CASP8 and FADD-like apoptosis regulator		1.3	3 out of 3	106.447	37.3251	0.0001	fold change	1.21	20.0754	0.0023	fold change	1.45	49.0461	0.0001	fold change	1.24
FYN	2534	FYN oncogene related to SRC, FGR, YES		1.3	2 out of 3	71.7744					14.7937	0.0128	fold change	1.31	56.9807	0.0049	fold change	1.29
DSP	1832	desmoplakin		1.295	2 out of 3	106.044	35.1645	0.0005	fold change	1.2					70.8798	0.0235	fold change	1.39
KLHL5	51088	kelch-like 5 (Drosophila)		1.295	2 out of 3	65.2367	49.8132	4.4e-06	fold change	1.26	15.4235	0.0213	fold change	1.33
INS-IGF2	723961	INS-IGF2 readthrough		1.295	2 out of 3	60.8619	44.7964	7.3e-06	fold change	1.24	16.0654	0.0475	fold change	1.35
ABHD5	51099	abhydrolase domain containing 5		1.295	2 out of 3	60.3451					17.5042	0.0196	fold change	1.39	42.8409	7.2e-05	fold change	1.2
BPTF	2186	bromodomain PHD finger transcription factor		1.29333	3 out of 3	129.096	49.8132	2.9e-07	fold change	1.26	13.7331	0.019	fold change	1.27	65.5497	0.0357	fold change	1.35
DST	667	dystonin		1.29333	3 out of 3	127.416	65.6177	1.4e-07	fold change	1.32	15.7298	0.0008	fold change	1.34	46.0681	0.0315	fold change	1.22
SOX2	6657	SRY (sex determining region Y)-box 2		1.28667	3 out of 3	104.689	37.3251	0.0042	fold change	1.21	18.3183	0.0191	fold change	1.41	49.0461	0.0459	fold change	1.24
ADAM10	102	ADAM metallopeptidase domain 10		1.285	2 out of 3	68.4296					14.5224	0.0063	fold change	1.3	53.9072	0.0002	fold change	1.27
GABRB3	2562	gamma-aminobutyric acid (GABA) A receptor, beta 3		1.28	2 out of 3	59.3164					16.4755	0.0196	fold change	1.36	42.8409	0.0086	fold change	1.2
TAB2	23118	TGF-beta activated kinase 1/MAP3K7 binding protein 2		1.275	2 out of 3	102.407	39.6354	0.0002	fold change	1.22					62.7715	0.0216	fold change	1.33
MAX	4149	MYC associated factor X		1.275	2 out of 3	63.8398					14.7937	0.0007	fold change	1.31	49.0461	0.0146	fold change	1.24
PDK4	5166	pyruvate dehydrogenase kinase, isozyme 4		1.265	2 out of 3	101.777	44.7964	0.0008	fold change	1.24					56.9807	0.0167	fold change	1.29
SEC11A	23478	SEC11 homolog A (S. cerevisiae)		1.255	2 out of 3	62.7791					13.7331	0.0465	fold change	1.27	49.0461	0.006	fold change	1.24
MOSPD2	158747	motile sperm domain containing 2		1.255	2 out of 3	60.3289					14.2609	0.0194	fold change	1.29	46.0681	0.001	fold change	1.22
PPFIA1	8500	protein tyrosine phosphatase, receptor type, f polypeptide (PTPRF), interacting protein (liprin), alpha 1		1.25	2 out of 3	97.1426	44.7964	0.0003	fold change	1.24					52.3462	0.0134	fold change	1.26
NAB1	4664	NGFI-A binding protein 1 (EGR1 binding protein 1)		1.25	2 out of 3	66.8141					12.907	0.0154	fold change	1.23	53.9072	0.0007	fold change	1.27
APPL2	55198	adaptor protein, phosphotyrosine interaction, PH domain and leucine zipper containing 2		1.25	2 out of 3	58.6489					14.2609	0.0305	fold change	1.29	44.388	0.0063	fold change	1.21
CASC3	22794	cancer susceptibility candidate 3		1.24	2 out of 3	49.1705	35.1645	0.0001	fold change	1.2	14.006	0.0093	fold change	1.28
IGFBP5	3488	insulin-like growth factor binding protein 5		1.23	2 out of 3	88.6814	39.6354	0.0031	fold change	1.22					49.0461	0.0345	fold change	1.24
ARFGAP3	26286	ADP-ribosylation factor GTPase activating protein 3		1.23	2 out of 3	52.7249	39.6354	0.0032	fold change	1.22	13.0895	0.0302	fold change	1.24
KIAA1147	57189	KIAA1147		1.225	2 out of 3	54.8547	42.0999	0.0003	fold change	1.23	12.7548	0.0333	fold change	1.22
ALDH3A2	224	aldehyde dehydrogenase 3 family, member A2		1.22	2 out of 3	58.8229					12.7548	0.0185	fold change	1.22	46.0681	0.0021	fold change	1.22
UBE2G2	7327	ubiquitin-conjugating enzyme E2G 2		1.21	2 out of 3	81.7132	37.3251	0.0025	fold change	1.21					44.388	0.0167	fold change	1.21
TSPAN31	6302	tetraspanin 31		1.205	2 out of 3	56.8389					12.4509	0.0077	fold change	1.2	44.388	0.007	fold change	1.21
RPS3	6188	ribosomal protein S3		1.205	2 out of 3	55.4305					12.5896	0.0256	fold change	1.21	42.8409	0.0209	fold change	1.2
GPR182	11318	G protein-coupled receptor 182		1.21	2 out of 3	151.803	55.0782	0.0006	fold change	-1.28	96.7249	0.0433	fold change	3.43
HIST1H2AC	8334	histone cluster 1, H2ac		1.21	2 out of 3	153.994	71.056	0.0001	fold change	-1.34	82.938	0.0002	fold change	2.58
NCAM1	4684	neural cell adhesion molecule 1		1.21	3 out of 3	154.271	44.7964	0.0222	fold change	-1.24	16.7888	0.0224	fold change	1.37	92.6853	0.0022	fold change	1.65
CXCR4	7852	chemokine (C-X-C motif) receptor 4		1.21	3 out of 3	123.854	37.3251	7.2e-05	fold change	-1.21	35.8241	0.0175	fold change	1.72	50.7048	0.0024	fold change	1.25
PBX1	5087	pre-B-cell leukemia homeobox 1		1.21	3 out of 3	179.282	80.7754	0.0001	fold change	-1.38	31.4913	0.0139	fold change	1.65	67.0151	0.012	fold change	1.36
PRPF40A	55660	PRP40 pre-mRNA processing factor 40 homolog A (S. cerevisiae)		1.21	3 out of 3	123.351	42.0999	0.0013	fold change	-1.23	21.5875	0.0172	fold change	1.48	59.6637	0.0122	fold change	1.31
TPT1	7178	tumor protein, translationally-controlled 1		1.21	3 out of 3	120.854	49.8132	0.0106	fold change	-1.26	17.1333	0.0006	fold change	1.38	53.9072	0.0017	fold change	1.27
PCBP2	5094	poly(rC) binding protein 2		1.21	3 out of 3	130.834	49.8132	0.0004	fold change	-1.26	14.006	0.0243	fold change	1.28	67.0151	0.0109	fold change	1.36
FKBP1A	2280	FK506 binding protein 1A, 12kDa		1.21	3 out of 3	124.566	44.7964	0.0174	fold change	-1.24	12.7548	0.0455	fold change	1.22	67.0151	0.0273	fold change	1.36
CCR5	1234	chemokine (C-C motif) receptor 5 (gene/pseudogene)		1.21	2 out of 3	120.11	55.0782	0.0021	fold change	-1.28	65.0322	0.0006	fold change	2.16
RASAL3	64926	RAS protein activator like 3		1.21	2 out of 3	101.325	39.6354	0.0024	fold change	-1.22	61.6896	0.0017	fold change	2.1
RNF19A	25897	ring finger protein 19A, E3 ubiquitin protein ligase		1.21	3 out of 3	117.765	57.6469	0.0021	fold change	-1.29	15.7298	0.0257	fold change	1.34	44.388	0.0094	fold change	1.21
VASP	7408	vasodilator-stimulated phosphoprotein		1.21	2 out of 3	120.756	57.6469	0.0002	fold change	-1.29	63.109	0.0013	fold change	2.12
EIF4G3	8672	eukaryotic translation initiation factor 4 gamma, 3		1.21	2 out of 3	109.03	49.8132	0.0003	fold change	-1.26	59.2164	0.0192	fold change	2.06
NPNT	255743	nephronectin		1.21	2 out of 3	131.779	68.67	0.0005	fold change	-1.33	63.109	0.0027	fold change	2.12
C1R	715	complement component 1, r subcomponent		1.21	2 out of 3	79.6896	35.1645	0.0002	fold change	-1.2	44.5252	0.0072	fold change	1.84
ICAM1	3383	intercellular adhesion molecule 1		1.21	2 out of 3	82.7362	39.6354	0.0028	fold change	-1.22	43.1008	0.0285	fold change	1.82
CLMN	79789	calmin (calponin-like, transmembrane)		1.21	2 out of 3	128.449	76.2009	0.0003	fold change	-1.36	52.2482	0.0093	fold change	1.95
IKZF2	22807	IKAROS family zinc finger 2 (Helios)		1.21	2 out of 3	139.708	86.0733	0.0001	fold change	-1.41	53.6343	0.018	fold change	1.97
CMTM3	123920	CKLF-like MARVEL transmembrane domain containing 3		1.21	2 out of 3	145.296	90.1599	0.0007	fold change	-1.44	55.1359	0.0006	fold change	1.99
EMP2	2013	epithelial membrane protein 2		1.21	2 out of 3	85.3272	44.7964	0.0009	fold change	-1.24	40.5308	0.0047	fold change	1.78
LSP1	4046	lymphocyte-specific protein 1		1.21	2 out of 3	110.143	65.6177	8.2e-05	fold change	-1.32	44.5252	0.0212	fold change	1.84
VAMP8	8673	vesicle-associated membrane protein 8 (endobrevin)		1.21	2 out of 3	109.721	68.67	0.0004	fold change	-1.33	41.0509	0.0021	fold change	1.79
YWHAE	7531	tyrosine 3-monooxygenase/tryptophan 5-monooxygenase activation protein, epsilon polypeptide		1.21	2 out of 3	159.63	63.0867	7.6e-05	fold change	-1.31					96.5437	0.0227	fold change	1.75
NFAM1	150372	NFAT activating protein with ITAM motif 1		1.21	2 out of 3	78.2053	44.7964	0.0002	fold change	-1.24	33.4088	0.006	fold change	1.68
DDR1	780	discoidin domain receptor tyrosine kinase 1		1.21	2 out of 3	100.137	63.0867	0.0024	fold change	-1.31	37.0508	0.0088	fold change	1.74
AKAP12	9590	A kinase (PRKA) anchor protein 12		1.21	2 out of 3	65.9633	37.3251	0.0008	fold change	-1.21	28.6382	0.0256	fold change	1.6
PEG3	5178	paternally expressed 3		1.21	2 out of 3	136.104	44.7964	0.0316	fold change	-1.24					91.3075	0.0133	fold change	1.62
HERC2	8924	HECT and RLD domain containing E3 ubiquitin protein ligase 2		1.21	2 out of 3	118.702					42.3639	0.0041	fold change	1.81	76.3382	0.0358	fold change	-1.43
SYNPO	11346	synaptopodin		1.21	2 out of 3	97.0419	63.0867	0.0008	fold change	-1.31	33.9552	0.0271	fold change	1.69
CNTN1	1272	contactin 1		1.21	2 out of 3	134.243	44.7964	0.0239	fold change	-1.24					89.447	0.0011	fold change	1.58
MARCH6	10299	membrane-associated ring finger (C3HC4) 6, E3 ubiquitin protein ligase		1.21	2 out of 3	139.26	49.8132	0.0002	fold change	-1.26					89.447	0.0002	fold change	1.58
OTUD7B	56957	OTU domain containing 7B		1.21	2 out of 3	106.36	73.564	0.0003	fold change	-1.35	32.7955	0.0177	fold change	1.67
PAFAH1B1	5048	platelet-activating factor acetylhydrolase 1b, regulatory subunit 1 (45kDa)		1.21	2 out of 3	107.484					15.4235	0.0487	fold change	-1.33	92.0607	0.0022	fold change	1.64
MBNL2	10150	muscleblind-like splicing regulator 2		1.21	2 out of 3	184.819	88.8794	1.3e-05	fold change	-1.43					95.9398	0.0116	fold change	1.73
LINC00596	414767	long intergenic non-protein coding RNA 596		1.21	2 out of 3	66.5688	42.0999	0.0051	fold change	-1.23	24.4689	0.0303	fold change	1.53
FLNA	2316	filamin A, alpha		1.21	2 out of 3	74.8484	49.8132	0.0008	fold change	-1.26	25.0352	0.0253	fold change	1.54
COL4A2	1284	collagen, type IV, alpha 2		1.21	2 out of 3	71.4636	46.9947	0.0005	fold change	-1.25	24.4689	0.0141	fold change	1.53
C17orf109	643008	chromosome 17 open reading frame 109		1.21	2 out of 3	134.761	95.8515	0.0003	fold change	-1.49	38.909	0.0423	fold change	1.76
ZFAND5	7763	zinc finger, AN1-type domain 5		1.21	2 out of 3	96.0757					13.0895	0.028	fold change	-1.24	82.9862	0.0249	fold change	1.49
LOC442132	442132	golgin A6 family-like 1 pseudogene		1.21	2 out of 3	63.6874	42.0999	0.0001	fold change	-1.23	21.5875	0.0182	fold change	1.48
RAB2A	5862	RAB2A, member RAS oncogene family		1.21	2 out of 3	93.817					12.907	0.0462	fold change	-1.23	80.9101	0.0193	fold change	1.47
RIBC1	158787	RIB43A domain with coiled-coils 1		1.21	2 out of 3	88.6807	63.0867	0.0018	fold change	-1.31	25.594	0.0465	fold change	1.55
PRKAR1A	5573	protein kinase, cAMP-dependent, regulatory, type I, alpha		1.21	2 out of 3	132.799	49.8132	0.0002	fold change	-1.26					82.9862	0.015	fold change	1.49
BTBD7	55727	BTB (POZ) domain containing 7		1.21	2 out of 3	65.3609	44.7964	9.8e-05	fold change	-1.24	20.5645	0.0007	fold change	1.46
HSPA8	3312	heat shock 70kDa protein 8		1.21	2 out of 3	138.064	55.0782	0.0105	fold change	-1.28					82.9862	0.0404	fold change	1.49
PTPRD	5789	protein tyrosine phosphatase, receptor type, D		1.21	2 out of 3	112.541	37.3251	0.0037	fold change	-1.21					75.2162	0.003	fold change	1.42
SMARCA2	6595	SWI/SNF related, matrix associated, actin dependent regulator of chromatin, subfamily a, member 2		1.21	2 out of 3	93.3577					13.2911	0.017	fold change	-1.25	80.0666	0.0017	fold change	1.46
ARF1	375	ADP-ribosylation factor 1		1.21	2 out of 3	118.438	42.0999	0.0006	fold change	-1.23					76.3382	0.0366	fold change	1.43
PLK5	126520	polo-like kinase 5		1.21	2 out of 3	70.3777	49.8132	0.0002	fold change	-1.26	20.5645	0.0182	fold change	1.46
ABR	29	active BCR-related		1.21	2 out of 3	86.8561					12.907	0.0057	fold change	-1.23	73.9492	0.0102	fold change	1.41
S100A6	6277	S100 calcium binding protein A6		1.21	2 out of 3	63.9638					17.8957	0.0341	fold change	1.4	46.0681	0.0489	fold change	-1.22
BRCA1	672	breast cancer 1, early onset		1.21	2 out of 3	75.1536	55.0782	0.0005	fold change	-1.28	20.0754	0.0141	fold change	1.45
MIP	4284	major intrinsic protein of lens fiber		1.21	2 out of 3	54.114	37.3251	0.0005	fold change	-1.21	16.7888	0.0386	fold change	1.37
RABL2B	11158	RAB, member of RAS oncogene family-like 2B		1.21	2 out of 3	74.2086	55.0782	0.0003	fold change	-1.28	19.1304	0.0173	fold change	1.43
CHST11	50515	carbohydrate (chondroitin 4) sulfotransferase 11		1.21	2 out of 3	61.5853	44.7964	0.0005	fold change	-1.24	16.7888	0.0005	fold change	1.37
ARAP1	116985	ArfGAP with RhoGAP domain, ankyrin repeat and PH domain 1		1.21	2 out of 3	70.4421	52.5464	0.0014	fold change	-1.27	17.8957	0.0025	fold change	1.4
TPPP	11076	tubulin polymerization promoting protein		1.21	2 out of 3	107.65	42.0999	0.0017	fold change	-1.23					65.5497	0.0102	fold change	1.35
HDAC7	51564	histone deacetylase 7		1.21	2 out of 3	94.1285	73.564	0.0003	fold change	-1.35	20.5645	0.0086	fold change	1.46
ATP6V1A	523	ATPase, H+ transporting, lysosomal 70kDa, V1 subunit A		1.21	2 out of 3	129.642					32.7955	0.0086	fold change	-1.67	96.8467	0.01	fold change	1.77
GNB1	2782	guanine nucleotide binding protein (G protein), beta polypeptide 1		1.21	2 out of 3	93.5252	35.1645	0.0063	fold change	-1.2					58.3608	0.0299	fold change	1.3
KLC4	89953	kinesin light chain 4		1.21	2 out of 3	60.2199	44.7964	0.0016	fold change	-1.24	15.4235	0.0264	fold change	1.33
RDX	5962	radixin		1.21	2 out of 3	121.099					27.3532	0.0195	fold change	-1.58	93.7453	0.0022	fold change	1.67
LOC100131831	100131831	uncharacterized LOC100131831		1.21	2 out of 3	93.1431	73.564	0.0007	fold change	-1.35	19.5791	0.0057	fold change	1.44
FGFR3	2261	fibroblast growth factor receptor 3		1.21	2 out of 3	113.794	49.8132	0.0005	fold change	-1.26					63.9803	0.0057	fold change	1.34
OSBPL7	114881	oxysterol binding protein-like 7		1.21	2 out of 3	49.1705	35.1645	0.0101	fold change	-1.2	14.006	0.0035	fold change	1.28
BAZ1B	9031	bromodomain adjacent to zinc finger domain, 1B		1.21	2 out of 3	70.8081	55.0782	0.0002	fold change	-1.28	15.7298	0.0006	fold change	1.34
OSBPL1A	114876	oxysterol binding protein-like 1A		1.21	2 out of 3	157.114	80.7754	0.0013	fold change	-1.38					76.3382	0.0286	fold change	1.43
TRIM23	373	tripartite motif containing 23		1.21	2 out of 3	114.03	52.5464	0.0043	fold change	-1.27					61.484	0.0007	fold change	1.32
PAIP2B	400961	poly(A) binding protein interacting protein 2B		1.21	2 out of 3	93.5425	39.6354	0.0005	fold change	-1.22					53.9072	0.0354	fold change	1.27
NRCAM	4897	neuronal cell adhesion molecule		1.21	2 out of 3	112.21	52.5464	0.0328	fold change	-1.27					59.6637	0.013	fold change	1.31
CTBP2	1488	C-terminal binding protein 2		1.21	2 out of 3	96.0071	42.0999	0.0033	fold change	-1.23					53.9072	0.0106	fold change	1.27
DCUN1D4	23142	DCN1, defective in cullin neddylation 1, domain containing 4 (S. cerevisiae)		1.21	2 out of 3	88.0299	37.3251	0.0003	fold change	-1.21					50.7048	0.002	fold change	1.25
SART3	9733	squamous cell carcinoma antigen recognized by T cells 3		1.21	2 out of 3	84.2105	35.1645	0.0011	fold change	-1.2					49.0461	0.004	fold change	1.24
HSPE1	3336	heat shock 10kDa protein 1 (chaperonin 10)		1.21	2 out of 3	58.5295	44.7964	0.0035	fold change	-1.24	13.7331	0.0099	fold change	1.27
INSR	3643	insulin receptor		1.21	2 out of 3	55.6084	42.0999	0.0046	fold change	-1.23	13.5085	0.0265	fold change	1.26
KHDRBS1	10657	KH domain containing, RNA binding, signal transduction associated 1		1.21	2 out of 3	91.4534					17.5042	0.0042	fold change	-1.39	73.9492	0.0025	fold change	1.41
MAP3K4	4216	mitogen-activated protein kinase kinase kinase 4		1.21	2 out of 3	84.1485					17.1333	0.0172	fold change	1.38	67.0151	0.047	fold change	-1.36
CYP2C9	1559	cytochrome P450, family 2, subfamily C, polypeptide 9		1.21	2 out of 3	87.1273	39.6354	0.0159	fold change	-1.22					47.492	0.0377	fold change	1.23
ALAD	210	aminolevulinate dehydratase		1.21	2 out of 3	66.5524	52.5464	0.0041	fold change	-1.27	14.006	0.0212	fold change	1.28
SLC29A1	2030	solute carrier family 29 (nucleoside transporters), member 1		1.21	2 out of 3	65.6372					13.2911	0.0429	fold change	-1.25	52.3462	0.0022	fold change	1.26
PDE6D	5147	phosphodiesterase 6D, cGMP-specific, rod, delta		1.21	2 out of 3	63.7943					13.0895	0.0301	fold change	-1.24	50.7048	0.0006	fold change	1.25
SELT	51714	selenoprotein T		1.21	2 out of 3	72.8832					14.5224	0.001	fold change	-1.3	58.3608	0.0159	fold change	1.3
TAF9B	51616	TAF9B RNA polymerase II, TATA box binding protein (TBP)-associated factor, 31kDa		1.21	2 out of 3	71.2416					14.2609	0.0317	fold change	-1.29	56.9807	0.0012	fold change	1.29
WBP11	51729	WW domain binding protein 11		1.21	2 out of 3	56.9776					12.5896	0.0086	fold change	-1.21	44.388	0.0218	fold change	1.21
GCC2	9648	GRIP and coiled-coil domain containing 2		-1.21	2 out of 3	81.2795					15.7298	0.0459	fold change	1.34	65.5497	0.0438	fold change	-1.35
SLC25A36	55186	solute carrier family 25 (pyrimidine nucleotide carrier ), member 36		-1.21	2 out of 3	100.316					21.1768	0.0072	fold change	-1.47	79.139	0.001	fold change	1.45
ATP6V1C1	528	ATPase, H+ transporting, lysosomal 42kDa, V1 subunit C1		-1.21	2 out of 3	82.4762	39.6354	0.0043	fold change	-1.22					42.8409	0.0219	fold change	1.2
UBE2V1	7335	ubiquitin-conjugating enzyme E2 variant 1		-1.21	2 out of 3	75.0872					15.4235	2.3e-05	fold change	-1.33	59.6637	0.0229	fold change	1.31
CDK18	5129	cyclin-dependent kinase 18		-1.21	2 out of 3	71.3799	57.6469	0.0034	fold change	-1.29	13.7331	0.0463	fold change	1.27
PLEKHB2	55041	pleckstrin homology domain containing, family B (evectins) member 2		-1.21	2 out of 3	99.325					21.5875	0.019	fold change	-1.48	77.7375	0.0051	fold change	1.44
CDKN2C	1031	cyclin-dependent kinase inhibitor 2C (p18, inhibits CDK4)		-1.21	2 out of 3	102.549	86.0733	0.0004	fold change	-1.41	16.4755	0.0376	fold change	1.36
ETV1	2115	ets variant 1		-1.21	2 out of 3	74.4262					16.0654	0.016	fold change	-1.35	58.3608	0.0004	fold change	1.3
ADAM12	8038	ADAM metallopeptidase domain 12		-1.21	2 out of 3	95.8301	80.7754	0.0004	fold change	-1.38	15.0547	0.0428	fold change	1.32
SNHG12	85028	small nucleolar RNA host gene 12 (non-protein coding)		-1.21	2 out of 3	67.6678	55.0782	0.0031	fold change	-1.28	12.5896	0.0499	fold change	1.21
RALB	5899	v-ral simian leukemia viral oncogene homolog B (ras related; GTP binding protein)		-1.21	2 out of 3	58.3941					14.006	0.0135	fold change	-1.28	44.388	0.0041	fold change	1.21
FBXO2	26232	F-box protein 2		-1.21	2 out of 3	87.2971	73.564	0.0005	fold change	-1.35	13.7331	0.009	fold change	1.27
PDK3	5165	pyruvate dehydrogenase kinase, isozyme 3		-1.21	2 out of 3	113.11	65.6177	0.0056	fold change	-1.32					47.492	0.0096	fold change	1.23
RANBP9	10048	RAN binding protein 9		-1.21	2 out of 3	95.6859	37.3251	0.011	fold change	1.21					58.3608	0.0485	fold change	-1.3
SUFU	51684	suppressor of fused homolog (Drosophila)		-1.21	2 out of 3	86.8551	73.564	0.0043	fold change	-1.35	13.2911	0.0088	fold change	1.25
SEC63	11231	SEC63 homolog (S. cerevisiae)		-1.21	2 out of 3	61.4916					15.4235	0.0118	fold change	-1.33	46.0681	0.001	fold change	1.22
AAK1	22848	AP2 associated kinase 1		-1.21	2 out of 3	99.4617					16.4755	0.016	fold change	1.36	82.9862	0.0046	fold change	-1.49
BRD2	6046	bromodomain containing 2		-1.21	2 out of 3	73.8073					18.3183	0.0329	fold change	-1.41	55.489	0.0267	fold change	1.28
HIF3A	64344	hypoxia inducible factor 3, alpha subunit		-1.21	2 out of 3	115.444	71.056	0.0009	fold change	-1.34					44.388	0.049	fold change	1.21
WTAP	9589	Wilms tumor 1 associated protein		-1.21	2 out of 3	115.444	71.056	0.0045	fold change	-1.34					44.388	0.0269	fold change	1.21
METAP2	10988	methionyl aminopeptidase 2		-1.21	2 out of 3	58.2643					15.4235	0.0168	fold change	-1.33	42.8409	0.0444	fold change	1.2
LUC7L	55692	LUC7-like (S. cerevisiae)		-1.21	2 out of 3	119.327	99.2516	0.0002	fold change	-1.59	20.0754	0.0222	fold change	1.45
TRAF4	9618	TNF receptor-associated factor 4		-1.21	2 out of 3	97.6561	84.5666	0.0023	fold change	-1.4	13.0895	0.0374	fold change	1.24
AASDHPPT	60496	aminoadipate-semialdehyde dehydrogenase-phosphopantetheinyl transferase		-1.21	2 out of 3	88.8037					23.254	0.0131	fold change	-1.51	65.5497	0.02	fold change	1.35
PPAP2C	8612	phosphatidic acid phosphatase type 2C		-1.21	2 out of 3	145.861	91.954	0.0002	fold change	-1.45					53.9072	0.0311	fold change	1.27
EPHA4	2043	EPH receptor A4		-1.21	2 out of 3	66.1393					18.6474	0.0038	fold change	-1.42	47.492	0.0307	fold change	1.23
SYNCRIP	10492	synaptotagmin binding, cytoplasmic RNA interacting protein		-1.21	2 out of 3	81.0247					22.6639	0.0021	fold change	-1.5	58.3608	0.0003	fold change	1.3
RIMS1	22999	regulating synaptic membrane exocytosis 1		-1.21	2 out of 3	67.876					25.0352	0.007	fold change	-1.54	42.8409	0.0019	fold change	1.2
CENPE	1062	centromere protein E, 312kDa		-1.21	2 out of 3	72.756					26.6879	0.0485	fold change	-1.57	46.0681	0.0139	fold change	1.22
ARL4C	10123	ADP-ribosylation factor-like 4C		-1.21	2 out of 3	111.934					43.6148	0.0016	fold change	-1.83	68.3191	0.0035	fold change	1.37
ETV5	2119	ets variant 5		-1.21	2 out of 3	76.2497					33.4088	0.0111	fold change	-1.68	42.8409	0.0042	fold change	1.2
FGF14	2259	fibroblast growth factor 14		-1.21	2 out of 3	115.553					50.003	0.0163	fold change	-1.92	65.5497	0.0424	fold change	1.35
GULP1	51454	GULP, engulfment adaptor PTB domain containing 1		-1.21	2 out of 3	89.8559					42.3639	0.0167	fold change	-1.81	47.492	0.0067	fold change	1.23
CHML	1122	choroideremia-like (Rab escort protein 2)		-1.21	2 out of 3	84.1605	39.6354	2.3e-07	fold change	1.22	44.5252	0.0024	fold change	-1.84
UBE2N	7334	ubiquitin-conjugating enzyme E2N		-1.21	2 out of 3	111.256					52.8955	0.0038	fold change	-1.96	58.3608	0.0064	fold change	1.3
CAPRIN1	4076	cell cycle associated protein 1		-1.21	3 out of 3	151.763	65.6177	0.0151	fold change	-1.32	19.1304	0.0259	fold change	-1.43	67.0151	0.0069	fold change	1.36
NNT	23530	nicotinamide nucleotide transhydrogenase		-1.21	3 out of 3	121.616	49.8132	0.0008	fold change	-1.26	17.8957	0.0339	fold change	-1.4	53.9072	0.0133	fold change	1.27
PREPL	9581	prolyl endopeptidase-like		-1.21	3 out of 3	210.953	78.3343	0.0109	fold change	-1.37	37.0508	0.023	fold change	-1.74	95.5676	0.0205	fold change	1.72
AIF1L	83543	allograft inflammatory factor 1-like		-1.21	2 out of 3	117.327	46.9947	0.0001	fold change	1.25	70.3324	0.0049	fold change	-2.25
ENSA	2029	endosulfine alpha		-1.21	3 out of 3	159.454	39.6354	5.3e-05	fold change	-1.22	38.909	0.0013	fold change	-1.76	80.9101	0.0009	fold change	1.47
ATP6V0A1	535	ATPase, H+ transporting, lysosomal V0 subunit a1		-1.21	3 out of 3	130.604	52.5464	0.0009	fold change	-1.27	27.3532	0.0061	fold change	-1.58	50.7048	0.0451	fold change	1.25
SCN2A	6326	sodium channel, voltage-gated, type II, alpha subunit		-1.21	3 out of 3	189.376	86.0733	0.0004	fold change	-1.41	40.5308	0.0128	fold change	-1.78	62.7715	0.011	fold change	1.33
MAP1B	4131	microtubule-associated protein 1B		-1.21	3 out of 3	213.662	99.9041	1.5e-05	fold change	-1.72	30.7721	0.0396	fold change	-1.64	82.9862	0.014	fold change	1.49
PRKACB	5567	protein kinase, cAMP-dependent, catalytic, beta		-1.21	3 out of 3	237.35	73.564	0.0027	fold change	-1.35	68.8819	0.0004	fold change	-2.22	94.9037	0.0235	fold change	1.7
SYN2	6854	synapsin II		-1.21	3 out of 3	190.692	49.8132	0.0024	fold change	-1.26	64.5403	0.0075	fold change	-2.15	76.3382	0.0371	fold change	1.43
MET	4233	met proto-oncogene (hepatocyte growth factor receptor)		-1.21	2 out of 3	134.955					90.5666	0.0019	fold change	-2.91	44.388	0.0066	fold change	1.21
MAP4	4134	microtubule-associated protein 4		-1.21	3 out of 3	175.364	39.6354	0.0479	fold change	-1.22	86.6822	0.0112	fold change	-2.69	49.0461	0.0443	fold change	1.24
GAD1	2571	glutamate decarboxylase 1 (brain, 67kDa)		-1.21	3 out of 3	181.381	44.7964	0.0476	fold change	-1.24	92.1965	0.0029	fold change	-3.05	44.388	0.0377	fold change	1.21
KCTD13	253980	potassium channel tetramerisation domain containing 13		-1.22	2 out of 3	85.7034	39.6354	0.0065	fold change	-1.22					46.0681	0.0234	fold change	-1.22
STK32C	282974	serine/threonine kinase 32C		-1.22	2 out of 3	57.2473	44.7964	0.0003	fold change	-1.24	12.4509	0.0282	fold change	-1.2
PRNP	5621	prion protein		-1.225	2 out of 3	89.1845	44.7964	0.0363	fold change	-1.24					44.388	0.0247	fold change	-1.21
PTPRO	5800	protein tyrosine phosphatase, receptor type, O		-1.225	2 out of 3	86.3712	37.3251	0.0065	fold change	-1.21					49.0461	0.0338	fold change	-1.24
POLRMT	5442	polymerase (RNA) mitochondrial (DNA directed)		-1.225	2 out of 3	61.6357					12.5896	0.0054	fold change	-1.21	49.0461	0.0494	fold change	-1.24
FLJ22184	80164	putative uncharacterized protein FLJ22184		-1.23	2 out of 3	88.0299	37.3251	0.0016	fold change	-1.21					50.7048	0.0074	fold change	-1.25
PDHA1	5160	pyruvate dehydrogenase (lipoamide) alpha 1		-1.23	2 out of 3	63.2944					12.5896	0.0438	fold change	-1.21	50.7048	0.005	fold change	-1.25
LTN1	26046	listerin E3 ubiquitin protein ligase 1		-1.23	2 out of 3	60.3989					12.907	0.0237	fold change	-1.23	47.492	0.0282	fold change	-1.23
TNK2	10188	tyrosine kinase, non-receptor, 2		-1.24	2 out of 3	96.9344	52.5464	0.0002	fold change	-1.27					44.388	0.0019	fold change	-1.21
CHD3	1107	chromodomain helicase DNA binding protein 3		-1.24	2 out of 3	95.8813	49.8132	0.0023	fold change	-1.26					46.0681	0.0109	fold change	-1.22
ATP6V0C	527	ATPase, H+ transporting, lysosomal 16kDa, V0 subunit c		-1.24	2 out of 3	93.8425	44.7964	0.0334	fold change	-1.24					49.0461	0.0274	fold change	-1.24
EVL	51466	Enah/Vasp-like		-1.24	2 out of 3	92.8047	42.0999	0.0015	fold change	-1.23					50.7048	0.0239	fold change	-1.25
PFDN2	5202	prefoldin subunit 2		-1.24	2 out of 3	51.0582	37.3251	0.0043	fold change	-1.21	13.7331	0.0232	fold change	-1.27
PPP2R2D	55844	protein phosphatase 2, regulatory subunit B, delta		-1.245	2 out of 3	65.3012	52.5464	0.0002	fold change	-1.27	12.7548	0.0214	fold change	-1.22
ZNF461	92283	zinc finger protein 461		-1.245	2 out of 3	60.0842	46.9947	0.0286	fold change	-1.25	13.0895	0.0391	fold change	-1.24
SLC25A6	293	solute carrier family 25 (mitochondrial carrier; adenine nucleotide translocator), member 6		-1.245	2 out of 3	58.3941					14.006	0.0302	fold change	-1.28	44.388	0.0241	fold change	-1.21
TATDN1	83940	TatD DNase domain containing 1		-1.245	2 out of 3	58.0875	44.7964	0.0035	fold change	-1.24	13.2911	0.0048	fold change	-1.25
SAE1	10055	SUMO1 activating enzyme subunit 1		-1.245	2 out of 3	53.3684	39.6354	0.007	fold change	-1.22	13.7331	0.0045	fold change	-1.27
DNAJB14	79982	DnaJ (Hsp40) homolog, subfamily B, member 14		-1.245	2 out of 3	49.4253	35.1645	0.0022	fold change	-1.2	14.2609	0.0289	fold change	-1.29
COX6B1	1340	cytochrome c oxidase subunit VIb polypeptide 1 (ubiquitous)		-1.25	3 out of 3	109.298	42.0999	0.0018	fold change	-1.23	13.2911	0.0173	fold change	-1.25	53.9072	0.0441	fold change	-1.27
CADM3	57863	cell adhesion molecule 3		-1.25	2 out of 3	100.038	52.5464	0.001	fold change	-1.27					47.492	0.0012	fold change	-1.23
RUVBL2	10856	RuvB-like 2 (E. coli)		-1.25	2 out of 3	97.6995	46.9947	3.6e-05	fold change	-1.25					50.7048	0.0335	fold change	-1.25
AURKAIP1	54998	aurora kinase A interacting protein 1		-1.25	2 out of 3	96.0071	42.0999	0.0006	fold change	-1.23					53.9072	0.0121	fold change	-1.27
CDIPT	10423	CDP-diacylglycerol--inositol 3-phosphatidyltransferase		-1.25333	3 out of 3	96.9624	35.1645	0.0031	fold change	-1.2	15.7298	0.0301	fold change	-1.34	46.0681	0.0271	fold change	-1.22
TBCD	6904	tubulin folding cofactor D		-1.255	2 out of 3	60.3289					14.2609	0.0026	fold change	-1.29	46.0681	0.0006	fold change	-1.22
SNURF	8926	SNRPN upstream reading frame		-1.26	2 out of 3	73.0161	60.2613	0.0004	fold change	-1.3	12.7548	0.0378	fold change	-1.22
RAB22A	57403	RAB22A, member RAS oncogene family		-1.26	2 out of 3	68.5785					13.0895	0.0322	fold change	-1.24	55.489	0.0384	fold change	-1.28
FAM162A	26355	family with sequence similarity 162, member A		-1.26	2 out of 3	68.5785					13.0895	0.0009	fold change	-1.24	55.489	0.0113	fold change	-1.28
NMRAL1	57407	NmrA-like family domain containing 1		-1.26	2 out of 3	60.7278	46.9947	0.0001	fold change	-1.25	13.7331	0.007	fold change	-1.27
PEX14	5195	peroxisomal biogenesis factor 14		-1.26	2 out of 3	59.1818					14.7937	0.0019	fold change	-1.31	44.388	0.0083	fold change	-1.21
RUNDC3A	10900	RUN domain containing 3A		-1.265	2 out of 3	102.484	46.9947	0.0004	fold change	-1.25					55.489	0.031	fold change	-1.28
KIAA1045	23349	KIAA1045		-1.265	2 out of 3	98.8091	37.3251	0.0419	fold change	-1.21					61.484	0.0227	fold change	-1.32
YEATS2	55689	YEATS domain containing 2		-1.265	2 out of 3	72.4185					12.7548	0.0201	fold change	-1.22	59.6637	0.0212	fold change	-1.31
WSB2	55884	WD repeat and SOCS box containing 2		-1.265	2 out of 3	63.5463	49.8132	0.0093	fold change	-1.26	13.7331	0.014	fold change	-1.27
HIGD1A	25994	HIG1 hypoxia inducible domain family, member 1A		-1.265	2 out of 3	61.0007	46.9947	0.0055	fold change	-1.25	14.006	0.0333	fold change	-1.28
APOO	79135	apolipoprotein O		-1.265	2 out of 3	60.8618					14.7937	0.013	fold change	-1.31	46.0681	0.0199	fold change	-1.22
PRR3	80742	proline rich 3		-1.265	2 out of 3	54.4291	39.6354	0.0014	fold change	-1.22	14.7937	0.0467	fold change	-1.31
SPOCK2	9806	sparc/osteonectin, cwcv and kazal-like domains proteoglycan (testican) 2		-1.26667	3 out of 3	120.085	49.8132	0.0158	fold change	-1.26	13.2911	0.0194	fold change	-1.25	56.9807	0.001	fold change	-1.29
ZGPAT	84619	zinc finger, CCCH-type with G patch domain		-1.26667	3 out of 3	113.087	42.0999	0.0002	fold change	-1.23	14.006	0.008	fold change	-1.28	56.9807	3.2e-05	fold change	-1.29
ANKLE2	23141	ankyrin repeat and LEM domain containing 2		-1.27	2 out of 3	113.897	71.056	0.0018	fold change	-1.34					42.8409	0.0416	fold change	-1.2
TERF2IP	54386	telomeric repeat binding factor 2, interacting protein		-1.27	2 out of 3	109.307	60.2613	2.7e-05	fold change	-1.3					49.0461	0.0355	fold change	-1.24
TMSB10	9168	thymosin beta 10		-1.27	2 out of 3	103.157	44.7964	0.009	fold change	-1.24					58.3608	0.0076	fold change	-1.3
DDX24	57062	DEAD (Asp-Glu-Ala-Asp) box polypeptide 24		-1.27	2 out of 3	101.119	39.6354	0.0061	fold change	-1.22					61.484	0.0265	fold change	-1.32
CADPS2	93664	Ca++-dependent secretion activator 2		-1.27	2 out of 3	100.097	37.3251	0.0006	fold change	-1.21					62.7715	0.007	fold change	-1.33
HCFC1R1	54985	host cell factor C1 regulator 1 (XPO1 dependent)		-1.27	2 out of 3	100.097	37.3251	0.0018	fold change	-1.21					62.7715	0.0003	fold change	-1.33
OTUD5	55593	OTU domain containing 5		-1.27	2 out of 3	73.3508	60.2613	0.0002	fold change	-1.3	13.0895	0.0087	fold change	-1.24
FTO	79068	fat mass and obesity associated		-1.27	2 out of 3	62.2857					14.7937	0.0103	fold change	-1.31	47.492	0.0209	fold change	-1.23
BLVRA	644	biliverdin reductase A		-1.27	2 out of 3	61.1228					15.0547	0.0156	fold change	-1.32	46.0681	0.0037	fold change	-1.22
MYBBP1A	10514	MYB binding protein (P160) 1a		-1.27	2 out of 3	61.1228					15.0547	0.0034	fold change	-1.32	46.0681	0.0344	fold change	-1.22
CRYBA2	1412	crystallin, beta A2		-1.27	2 out of 3	56.8937	42.0999	0.0001	fold change	-1.23	14.7937	0.0478	fold change	-1.31
UBAP2L	9898	ubiquitin associated protein 2-like		-1.27	3 out of 3	109.918	39.6354	0.0038	fold change	-1.22	14.7937	0.015	fold change	-1.31	55.489	0.0014	fold change	-1.28
RFX5	5993	regulatory factor X, 5 (influences HLA class II expression)		-1.275	2 out of 3	108.985	55.0782	0.0007	fold change	-1.28					53.9072	0.0106	fold change	-1.27
NDUFA3	4696	NADH dehydrogenase (ubiquinone) 1 alpha subcomplex, 3, 9kDa		-1.275	2 out of 3	105.355	46.9947	0.0016	fold change	-1.25					58.3608	0.0108	fold change	-1.3
RASGRP1	10125	RAS guanyl releasing protein 1 (calcium and DAG-regulated)		-1.275	2 out of 3	103.584	42.0999	0.0017	fold change	-1.23					61.484	0.042	fold change	-1.32
NRXN2	9379	neurexin 2		-1.275	2 out of 3	71.6518					13.2911	0.0236	fold change	-1.25	58.3608	0.0007	fold change	-1.3
SPDYE2	441273	speedy homolog E2 (Xenopus laevis)		-1.275	2 out of 3	66.5524	52.5464	0.0003	fold change	-1.27	14.006	0.0253	fold change	-1.28
PSMD13	5719	proteasome (prosome, macropain) 26S subunit, non-ATPase, 13		-1.275	2 out of 3	64.0741	49.8132	0.0005	fold change	-1.26	14.2609	0.0126	fold change	-1.29
PRDX5	25824	peroxiredoxin 5		-1.275	2 out of 3	59.5902	44.7964	0.0173	fold change	-1.24	14.7937	0.0156	fold change	-1.31
UROS	7390	uroporphyrinogen III synthase		-1.28	2 out of 3	113.792	63.0867	0.0003	fold change	-1.31					50.7048	0.0225	fold change	-1.25
MOB4	25843	MOB family member 4, phocein		-1.28	2 out of 3	69.0842	55.0782	0.0017	fold change	-1.28	14.006	0.0223	fold change	-1.28
HAUS7	55559	HAUS augmin-like complex, subunit 7		-1.28	2 out of 3	66.8686					14.5224	0.0247	fold change	-1.3	52.3462	0.0172	fold change	-1.26
CACNA1E	777	calcium channel, voltage-dependent, R type, alpha 1E subunit		-1.28	2 out of 3	61.7884	46.9947	0.0011	fold change	-1.25	14.7937	0.0487	fold change	-1.31
STX6	10228	syntaxin 6		-1.28	2 out of 3	59.3164					16.4755	0.0121	fold change	-1.36	42.8409	0.0343	fold change	-1.2
DCTN2	10540	dynactin 2 (p50)		-1.28	2 out of 3	57.5234	42.0999	0.0215	fold change	-1.23	15.4235	0.0362	fold change	-1.33
NDUFS3	4722	NADH dehydrogenase (ubiquinone) Fe-S protein 3, 30kDa (NADH-coenzyme Q reductase)		-1.28	2 out of 3	53.3906	37.3251	0.0096	fold change	-1.21	16.0654	0.0013	fold change	-1.35
ACLY	47	ATP citrate lyase		-1.285	2 out of 3	114.168	60.2613	0.001	fold change	-1.3					53.9072	0.0192	fold change	-1.27
ATXN1	6310	ataxin 1		-1.285	2 out of 3	70.9867					14.006	0.0374	fold change	-1.28	56.9807	0.0394	fold change	-1.29
C19orf60	55049	chromosome 19 open reading frame 60		-1.285	2 out of 3	69.3391	55.0782	0.0026	fold change	-1.28	14.2609	0.0277	fold change	-1.29
USP20	10868	ubiquitin specific peptidase 20		-1.285	2 out of 3	64.6069	49.8132	0.0003	fold change	-1.26	14.7937	0.0175	fold change	-1.31
UBE2MP1	606551	ubiquitin-conjugating enzyme E2M pseudogene 1		-1.285	2 out of 3	60.2199	44.7964	0.0007	fold change	-1.24	15.4235	0.007	fold change	-1.33
CDKL5	6792	cyclin-dependent kinase-like 5		-1.285	2 out of 3	51.9533	35.1645	0.0012	fold change	-1.2	16.7888	0.007	fold change	-1.37
SPTAN1	6709	spectrin, alpha, non-erythrocytic 1		-1.28667	3 out of 3	122.783	44.7964	0.0011	fold change	-1.24	14.006	0.0483	fold change	-1.28	63.9803	0.0021	fold change	-1.34
KIAA0528	9847	KIAA0528		-1.29	2 out of 3	109.766	46.9947	0.0288	fold change	-1.25					62.7715	0.0099	fold change	-1.33
PQLC1	80148	PQ loop repeat containing 1		-1.29	2 out of 3	70.0114					14.5224	0.0009	fold change	-1.3	55.489	0.0082	fold change	-1.28
NDUFB5	4711	NADH dehydrogenase (ubiquinone) 1 beta subcomplex, 5, 16kDa		-1.29	2 out of 3	69.6006	55.0782	0.0129	fold change	-1.28	14.5224	0.0061	fold change	-1.3
COPG2	26958	coatomer protein complex, subunit gamma 2		-1.29	2 out of 3	67.3401	52.5464	0.0004	fold change	-1.27	14.7937	0.0269	fold change	-1.31
NDFIP1	80762	Nedd4 family interacting protein 1		-1.29	2 out of 3	56.1109	39.6354	0.0074	fold change	-1.22	16.4755	0.0403	fold change	-1.36
MAPK8IP3	23162	mitogen-activated protein kinase 8 interacting protein 3		-1.295	2 out of 3	112.585	49.8132	0.0006	fold change	-1.26					62.7715	0.0004	fold change	-1.33
CEP68	23177	centrosomal protein 68kDa		-1.295	2 out of 3	76.28					13.5085	0.0395	fold change	-1.26	62.7715	0.0453	fold change	-1.33
CBX7	23492	chromobox homolog 7		-1.295	2 out of 3	67.7696					15.4235	0.0063	fold change	-1.33	52.3462	0.0246	fold change	-1.26
COX7A2L	9167	cytochrome c oxidase subunit VIIa polypeptide 2 like		-1.295	2 out of 3	60.8619	44.7964	0.0165	fold change	-1.24	16.0654	0.0095	fold change	-1.35
NECAP1	25977	NECAP endocytosis associated 1		-1.295	2 out of 3	60.8619	44.7964	0.0102	fold change	-1.24	16.0654	0.0282	fold change	-1.35
NARS	4677	asparaginyl-tRNA synthetase		-1.29667	3 out of 3	115.775	39.6354	0.0056	fold change	-1.22	16.4755	0.018	fold change	-1.36	59.6637	0.0192	fold change	-1.31
PGAM1	5223	phosphoglycerate mutase 1 (brain)		-1.29667	3 out of 3	108.319	37.3251	0.0008	fold change	-1.21	18.6474	0.0338	fold change	-1.42	52.3462	0.0275	fold change	-1.26
NDUFS8	4728	NADH dehydrogenase (ubiquinone) Fe-S protein 8, 23kDa (NADH-coenzyme Q reductase)		-1.3	2 out of 3	109.191	39.6354	0.0033	fold change	-1.22					69.5555	0.0258	fold change	-1.38
TCEB1	6921	transcription elongation factor B (SIII), polypeptide 1 (15kDa, elongin C)		-1.3	2 out of 3	121.107	65.6177	0.0004	fold change	-1.32					55.489	0.0411	fold change	-1.28
AP2S1	1175	adaptor-related protein complex 2, sigma 1 subunit		-1.3	2 out of 3	120.067	63.0867	0.0004	fold change	-1.31					56.9807	0.0149	fold change	-1.29
ABCA3	21	ATP-binding cassette, sub-family A (ABC1), member 3		-1.3	2 out of 3	75.49					14.006	0.0032	fold change	-1.28	61.484	0.0404	fold change	-1.32
COX6C	1345	cytochrome c oxidase subunit VIc		-1.3	2 out of 3	72.8832					14.5224	0.0345	fold change	-1.3	58.3608	0.0317	fold change	-1.3
WHSC1	7468	Wolf-Hirschhorn syndrome candidate 1		-1.3	2 out of 3	65.543	49.8132	0.0001	fold change	-1.26	15.7298	0.0049	fold change	-1.34
BMS1	9790	BMS1 homolog, ribosome assembly protein (yeast)		-1.3	2 out of 3	65.5216					16.4755	0.0373	fold change	-1.36	49.0461	0.0414	fold change	-1.24
TUBG1	7283	tubulin, gamma 1		-1.30333	3 out of 3	134.679	57.6469	0.0001	fold change	-1.29	14.2609	0.0068	fold change	-1.29	62.7715	0.0167	fold change	-1.33
MGST3	4259	microsomal glutathione S-transferase 3		-1.305	2 out of 3	59.2333	42.0999	0.0104	fold change	-1.23	17.1333	0.0053	fold change	-1.38
YARS	8565	tyrosyl-tRNA synthetase		-1.305	2 out of 3	117.85	55.0782	0.0114	fold change	-1.28					62.7715	0.0474	fold change	-1.33
GSTO1	9446	glutathione S-transferase omega 1		-1.305	2 out of 3	70.5017	55.0782	0.0023	fold change	-1.28	15.4235	0.046	fold change	-1.33
MTCH1	23787	mitochondrial carrier 1		-1.305	2 out of 3	61.5853	44.7964	0.0215	fold change	-1.24	16.7888	0.037	fold change	-1.37
HK1	3098	hexokinase 1		-1.30667	3 out of 3	110.416	39.6354	0.0027	fold change	-1.22	20.0754	0.0321	fold change	-1.45	50.7048	0.0135	fold change	-1.25
RNFT2	84900	ring finger protein, transmembrane 2		-1.31	2 out of 3	123.978	65.6177	0.0002	fold change	-1.32					58.3608	0.0247	fold change	-1.3
BASP1	10409	brain abundant, membrane attached signal protein 1		-1.31	2 out of 3	116.828	49.8132	0.0015	fold change	-1.26					67.0151	0.0292	fold change	-1.36
GNPTAB	79158	N-acetylglucosamine-1-phosphate transferase, alpha and beta subunits		-1.31	2 out of 3	80.5236					13.5085	0.0064	fold change	-1.26	67.0151	0.0463	fold change	-1.36
RGS12	6002	regulator of G-protein signaling 12		-1.31	2 out of 3	63.9638					17.8957	0.0257	fold change	-1.4	46.0681	0.025	fold change	-1.22
ACSL6	23305	acyl-CoA synthetase long-chain family member 6		-1.31	2 out of 3	59.6042	42.0999	0.0075	fold change	-1.23	17.5042	0.0097	fold change	-1.39
TMEM191B	728229	transmembrane protein 191B		-1.31	2 out of 3	59.6042	42.0999	0.0004	fold change	-1.23	17.5042	0.0413	fold change	-1.39
RUSC1	23623	RUN and SH3 domain containing 1		-1.31	2 out of 3	57.5311	39.6354	0.0018	fold change	-1.22	17.8957	0.0454	fold change	-1.4
SLC17A7	57030	solute carrier family 17 (sodium-dependent inorganic phosphate cotransporter), member 7		-1.315	2 out of 3	123.033	60.2613	0.0014	fold change	-1.3					62.7715	0.0334	fold change	-1.33
SYN1	6853	synapsin I		-1.315	2 out of 3	119.562	52.5464	0.0191	fold change	-1.27					67.0151	0.0234	fold change	-1.36
MAP1A	4130	microtubule-associated protein 1A		-1.315	2 out of 3	113.585	39.6354	0.0306	fold change	-1.22					73.9492	0.0003	fold change	-1.41
RAB3A	5864	RAB3A, member RAS oncogene family		-1.315	2 out of 3	113.585	39.6354	0.0004	fold change	-1.22					73.9492	0.0011	fold change	-1.41
CYB561	1534	cytochrome b-561		-1.315	2 out of 3	70.3827					16.4755	0.0335	fold change	-1.36	53.9072	0.0151	fold change	-1.27
SPCS1	28972	signal peptidase complex subunit 1 homolog (S. cerevisiae)		-1.315	2 out of 3	69.0219	52.5464	0.0003	fold change	-1.27	16.4755	0.0106	fold change	-1.36
DCX	1641	doublecortin		-1.315	2 out of 3	67.8381					17.1333	0.0354	fold change	-1.38	50.7048	0.0139	fold change	-1.25
PDHB	5162	pyruvate dehydrogenase (lipoamide) beta		-1.315	2 out of 3	66.5503					17.5042	0.0146	fold change	-1.39	49.0461	0.0375	fold change	-1.24
ATRN	8455	attractin		-1.315	2 out of 3	65.3877					17.8957	0.0048	fold change	-1.4	47.492	0.0301	fold change	-1.23
FAM86A	196483	family with sequence similarity 86, member A		-1.32	2 out of 3	80.6723	65.6177	0.0002	fold change	-1.32	15.0547	0.0497	fold change	-1.32
NAGPA	51172	N-acetylglucosamine-1-phosphodiester alpha-N-acetylglucosaminidase		-1.32	2 out of 3	75.0872					15.4235	0.0317	fold change	-1.33	59.6637	0.0123	fold change	-1.31
AMY1C	278	amylase, alpha 1C (salivary)		-1.32	2 out of 3	71.5537	55.0782	0.0035	fold change	-1.28	16.4755	0.0192	fold change	-1.36
SPATA2L	124044	spermatogenesis associated 2-like		-1.325	2 out of 3	63.9671					19.5791	0.0082	fold change	-1.44	44.388	0.0318	fold change	-1.21
HYOU1	10525	hypoxia up-regulated 1		-1.325	2 out of 3	63.1148	44.7964	0.0003	fold change	-1.24	18.3183	0.0214	fold change	-1.41
TPGS2	25941	tubulin polyglutamylase complex subunit 2		-1.325	2 out of 3	78.7741					14.7937	0.0233	fold change	-1.31	63.9803	0.0235	fold change	-1.34
MIF	4282	macrophage migration inhibitory factor (glycosylation-inhibiting factor)		-1.325	2 out of 3	74.1224	57.6469	0.0009	fold change	-1.29	16.4755	0.0292	fold change	-1.36
ATP5D	513	ATP synthase, H+ transporting, mitochondrial F1 complex, delta subunit		-1.32667	3 out of 3	121.343	42.0999	0.0007	fold change	-1.23	19.5791	0.0017	fold change	-1.44	59.6637	0.0148	fold change	-1.31
NGRN	51335	neugrin, neurite outgrowth associated		-1.33	3 out of 3	136.931	52.5464	0.0007	fold change	-1.27	16.0654	0.0029	fold change	-1.35	68.3191	0.0202	fold change	-1.37
KCNF1	3754	potassium voltage-gated channel, subfamily F, member 1		-1.33	2 out of 3	117.373	39.6354	0.0006	fold change	-1.22					77.7375	0.0018	fold change	-1.44
MAST3	23031	microtubule associated serine/threonine kinase 3		-1.33	2 out of 3	116.464	37.3251	0.0033	fold change	-1.21					79.139	0.0036	fold change	-1.45
MAST4	375449	microtubule associated serine/threonine kinase family member 4		-1.33	2 out of 3	71.4114					17.5042	0.0036	fold change	-1.39	53.9072	0.03	fold change	-1.27
NDEL1	81565	nudE nuclear distribution E homolog (A. nidulans)-like 1		-1.33	2 out of 3	63.4438	44.7964	0.0293	fold change	-1.24	18.6474	0.0457	fold change	-1.42
HMGA1	3159	high mobility group AT-hook 1		-1.33	2 out of 3	57.4005	37.3251	0.0018	fold change	-1.21	20.0754	0.014	fold change	-1.45
PLK2	10769	polo-like kinase 2		-1.335	2 out of 3	117.392	37.3251	0.0029	fold change	-1.21					80.0666	0.0492	fold change	-1.46
NEDD8	4738	neural precursor cell expressed, developmentally down-regulated 8		-1.335	2 out of 3	90.9947	76.2009	0.0008	fold change	-1.36	14.7937	0.0178	fold change	-1.31
TACC2	10579	transforming, acidic coiled-coil containing protein 2		-1.335	2 out of 3	82.8415					14.5224	0.0487	fold change	-1.3	68.3191	0.0354	fold change	-1.37
TMEM8B	51754	transmembrane protein 8B		-1.335	2 out of 3	79.5622	63.0867	8.3e-05	fold change	-1.31	16.4755	0.0094	fold change	-1.36
CCDC85B	11007	coiled-coil domain containing 85B		-1.335	2 out of 3	79.4038					15.4235	0.008	fold change	-1.33	63.9803	0.0081	fold change	-1.34
FBXO41	150726	F-box protein 41		-1.335	2 out of 3	67.071					19.5791	0.0034	fold change	-1.44	47.492	0.015	fold change	-1.23
SLC8A1	6546	solute carrier family 8 (sodium/calcium exchanger), member 1		-1.335	2 out of 3	59.7108	39.6354	0.0029	fold change	-1.22	20.0754	0.0154	fold change	-1.45
RIMS3	9783	regulating synaptic membrane exocytosis 3		-1.34	2 out of 3	126.496	52.5464	0.0039	fold change	-1.27					73.9492	0.0087	fold change	-1.41
NMNAT2	23057	nicotinamide nucleotide adenylyltransferase 2		-1.34	2 out of 3	119.702	39.6354	0.0044	fold change	-1.22					80.0666	0.0345	fold change	-1.46
KIAA1549L	25758	KIAA1549-like		-1.34	2 out of 3	75.1511	57.6469	0.005	fold change	-1.29	17.5042	0.0409	fold change	-1.39
GABBR1	2550	gamma-aminobutyric acid (GABA) B receptor, 1		-1.34	2 out of 3	72.974	55.0782	0.0002	fold change	-1.28	17.8957	0.0033	fold change	-1.4
ZNF304	57343	zinc finger protein 304		-1.34	2 out of 3	64.3755	44.7964	0.0031	fold change	-1.24	19.5791	0.0227	fold change	-1.44
AUH	549	AU RNA binding protein/enoyl-CoA hydratase		-1.34	2 out of 3	76.4526					16.7888	0.0243	fold change	-1.37	59.6637	0.0341	fold change	-1.31
DNM1	1759	dynamin 1		-1.34333	3 out of 3	147.004	46.9947	0.0008	fold change	-1.25	12.907	0.0337	fold change	-1.23	87.1019	0.0102	fold change	-1.55
KCNJ4	3761	potassium inwardly-rectifying channel, subfamily J, member 4		-1.345	2 out of 3	129.986	57.6469	0.0002	fold change	-1.29					72.339	0.0228	fold change	-1.4
CAMK1	8536	calcium/calmodulin-dependent protein kinase I		-1.345	2 out of 3	71.4766					19.1304	0.0089	fold change	-1.43	52.3462	0.0329	fold change	-1.26
UBE2B	7320	ubiquitin-conjugating enzyme E2B		-1.345	2 out of 3	68.0564					20.5645	0.005	fold change	-1.46	47.492	0.0423	fold change	-1.23
KCNMA1	3778	potassium large conductance calcium-activated channel, subfamily M, alpha member 1		-1.345	2 out of 3	62.6644	42.0999	0.0016	fold change	-1.23	20.5645	0.0103	fold change	-1.46
FAM69B	138311	family with sequence similarity 69, member B		-1.345	2 out of 3	57.3186	35.1645	0.0047	fold change	-1.2	22.1541	0.041	fold change	-1.49
FBXO4	26272	F-box protein 4		-1.345	2 out of 3	85.1455	68.67	0.0005	fold change	-1.33	16.4755	0.0032	fold change	-1.36
ATP5C1	509	ATP synthase, H+ transporting, mitochondrial F1 complex, gamma polypeptide 1		-1.345	2 out of 3	83.3737					15.0547	0.0037	fold change	-1.32	68.3191	0.0167	fold change	-1.37
BLCAP	10904	bladder cancer associated protein		-1.345	2 out of 3	82.4386					15.4235	0.0259	fold change	-1.33	67.0151	0.0069	fold change	-1.36
ATR	545	ataxia telangiectasia and Rad3 related		-1.345	2 out of 3	82.4386					15.4235	0.0187	fold change	-1.33	67.0151	0.0413	fold change	-1.36
HOPX	84525	HOP homeobox		-1.34667	3 out of 3	142.981	71.056	0.0007	fold change	-1.34	19.5791	0.0147	fold change	-1.44	52.3462	0.0146	fold change	-1.26
REEP5	7905	receptor accessory protein 5		-1.34667	3 out of 3	142.971	52.5464	0.0126	fold change	-1.27	16.4755	0.0423	fold change	-1.36	73.9492	0.0164	fold change	-1.41
CLIP3	25999	CAP-GLY domain containing linker protein 3		-1.34667	3 out of 3	114.112	42.0999	0.0002	fold change	-1.23	29.171	0.0024	fold change	-1.61	42.8409	0.0309	fold change	-1.2
ITGB1BP1	9270	integrin beta 1 binding protein 1		-1.35	3 out of 3	132.199	35.1645	0.0012	fold change	-1.2	17.8957	0.0277	fold change	-1.4	79.139	0.0386	fold change	-1.45
NME1	4830	NME/NM23 nucleoside diphosphate kinase 1		-1.35	2 out of 3	136.989	68.67	0.016	fold change	-1.33					68.3191	0.044	fold change	-1.37
ACTN1	87	actinin, alpha 1		-1.35	2 out of 3	95.5758					12.5896	0.013	fold change	-1.21	82.9862	0.0011	fold change	-1.49
MAPK9	5601	mitogen-activated protein kinase 9		-1.35	2 out of 3	91.9308	76.2009	0.0005	fold change	-1.36	15.7298	0.0186	fold change	-1.34
APOL2	23780	apolipoprotein L, 2		-1.35	2 out of 3	83.7426					15.4235	0.0138	fold change	-1.33	68.3191	0.0072	fold change	-1.37
TAOK2	9344	TAO kinase 2		-1.35	2 out of 3	78.157	60.2613	0.0012	fold change	-1.3	17.8957	0.0052	fold change	-1.4
CES2	8824	carboxylesterase 2		-1.35	2 out of 3	73.0376					19.1304	0.0006	fold change	-1.43	53.9072	0.0115	fold change	-1.27
EMC4	51234	ER membrane protein complex subunit 4		-1.35	2 out of 3	67.0701	46.9947	0.0055	fold change	-1.25	20.0754	0.0034	fold change	-1.45
ISCA1	81689	iron-sulfur cluster assembly 1 homolog (S. cerevisiae)		-1.35	2 out of 3	65.3609	44.7964	0.0065	fold change	-1.24	20.5645	0.0464	fold change	-1.46
EPB41L1	2036	erythrocyte membrane protein band 4.1-like 1		-1.355	2 out of 3	128.952	49.8132	2.4e-05	fold change	-1.26					79.139	0.0026	fold change	-1.45
CKMT1B	1159	creatine kinase, mitochondrial 1B		-1.355	2 out of 3	124.035	42.0999	0.0118	fold change	-1.23					81.935	0.0169	fold change	-1.48
NRIP1	8204	nuclear receptor interacting protein 1		-1.355	2 out of 3	89.4771					14.2609	0.0177	fold change	-1.29	75.2162	0.0149	fold change	-1.42
ISCU	23479	iron-sulfur cluster scaffold homolog (E. coli)		-1.355	2 out of 3	75.6281					18.6474	0.0083	fold change	-1.42	56.9807	0.0449	fold change	-1.29
PAM	5066	peptidylglycine alpha-amidating monooxygenase		-1.355	2 out of 3	72.4216					20.0754	0.0157	fold change	-1.45	52.3462	0.0237	fold change	-1.26
COX4I1	1327	cytochrome c oxidase subunit IV isoform 1		-1.355	2 out of 3	71.2692					20.5645	0.0012	fold change	-1.46	50.7048	0.0128	fold change	-1.25
BTBD3	22903	BTB (POZ) domain containing 3		-1.355	2 out of 3	67.5591	46.9947	0.0048	fold change	-1.25	20.5645	0.0494	fold change	-1.46
SNRPN	6638	small nuclear ribonucleoprotein polypeptide N		-1.36	2 out of 3	145.737	86.0733	0.0012	fold change	-1.41					59.6637	0.012	fold change	-1.31
RALYL	138046	RALY RNA binding protein-like		-1.36	2 out of 3	132.816	55.0782	0.0181	fold change	-1.28					77.7375	0.0107	fold change	-1.44
SDHA	6389	succinate dehydrogenase complex, subunit A, flavoprotein (Fp)		-1.36	2 out of 3	83.5134	65.6177	0.0001	fold change	-1.32	17.8957	0.0006	fold change	-1.4
FLJ40606	643549	uncharacterized LOC643549		-1.36	2 out of 3	81.405	63.0867	0.0017	fold change	-1.31	18.3183	0.0051	fold change	-1.41
HINT1	3094	histidine triad nucleotide binding protein 1		-1.36	2 out of 3	70.3777	49.8132	0.0011	fold change	-1.26	20.5645	0.0374	fold change	-1.46
NUAK1	9891	NUAK family, SNF1-like kinase, 1		-1.36	2 out of 3	141.883	73.564	0.0009	fold change	-1.35					68.3191	0.0425	fold change	-1.37
LZTFL1	54585	leucine zipper transcription factor-like 1		-1.36333	3 out of 3	137.211	44.7964	0.0149	fold change	-1.24	20.0754	0.024	fold change	-1.45	72.339	0.0358	fold change	-1.4
NAP1L3	4675	nucleosome assembly protein 1-like 3		-1.365	2 out of 3	122.792	37.3251	0.0208	fold change	-1.21					85.4672	0.0445	fold change	-1.52
C7orf50	84310	chromosome 7 open reading frame 50		-1.365	2 out of 3	107.745	94.2365	1.6e-05	fold change	-1.47	13.5085	0.027	fold change	-1.26
ATXN7L3B	552889	ataxin 7-like 3B		-1.365	2 out of 3	90.6974	73.564	0.0048	fold change	-1.35	17.1333	0.023	fold change	-1.38
HMOX2	3163	heme oxygenase (decycling) 2		-1.365	2 out of 3	61.1637	37.3251	0.0003	fold change	-1.21	23.8386	0.0125	fold change	-1.52
TSPYL1	7259	TSPY-like 1		-1.365	2 out of 3	144.52	76.2009	0.0022	fold change	-1.36					68.3191	0.0421	fold change	-1.37
MEG3	55384	maternally expressed 3 (non-protein coding)		-1.37	2 out of 3	144.444	73.564	0.0005	fold change	-1.35					70.8798	0.0152	fold change	-1.39
KCNQ2	3785	potassium voltage-gated channel, KQT-like subfamily, member 2		-1.37	2 out of 3	97.2509	80.7754	7.5e-05	fold change	-1.38	16.4755	0.036	fold change	-1.36
MAPK10	5602	mitogen-activated protein kinase 10		-1.37	2 out of 3	95.1231	78.3343	6.1e-06	fold change	-1.37	16.7888	0.0432	fold change	-1.37
NCKIPSD	51517	NCK interacting protein with SH3 domain		-1.37	2 out of 3	80.1314					18.6474	0.0239	fold change	-1.42	61.484	0.0111	fold change	-1.32
SLC35A1	10559	solute carrier family 35 (CMP-sialic acid transporter), member A1		-1.37	2 out of 3	75.084					21.1768	0.0013	fold change	-1.47	53.9072	0.0332	fold change	-1.27
B3GNT1	11041	UDP-GlcNAc:betaGal beta-1,3-N-acetylglucosaminyltransferase 1		-1.37333	3 out of 3	143.781	57.6469	0.0032	fold change	-1.29	22.1541	0.0315	fold change	-1.49	63.9803	0.025	fold change	-1.34
SNX10	29887	sorting nexin 10		-1.375	2 out of 3	127.567	42.0999	0.0238	fold change	-1.23					85.4672	0.0081	fold change	-1.52
SCAND1	51282	SCAN domain containing 1		-1.375	2 out of 3	82.2987					18.3183	0.0031	fold change	-1.41	63.9803	0.021	fold change	-1.34
VDAC3	7419	voltage-dependent anion channel 3		-1.375	2 out of 3	78.4362					20.0754	0.0462	fold change	-1.45	58.3608	0.0151	fold change	-1.3
NDUFS5	4725	NADH dehydrogenase (ubiquinone) Fe-S protein 5, 15kDa (NADH-coenzyme Q reductase)		-1.375	2 out of 3	74.5002					22.1541	0.0007	fold change	-1.49	52.3462	0.0415	fold change	-1.26
SHROOM2	357	shroom family member 2		-1.375	2 out of 3	72.3					23.254	0.0192	fold change	-1.51	49.0461	0.0494	fold change	-1.24
HSPA12A	259217	heat shock 70kDa protein 12A		-1.38	2 out of 3	151.644	90.1599	0.0022	fold change	-1.44					61.484	0.039	fold change	-1.32
CRYM	1428	crystallin, mu		-1.38	2 out of 3	148.54	76.2009	0.0053	fold change	-1.36					72.339	0.036	fold change	-1.4
CACNB2	783	calcium channel, voltage-dependent, beta 2 subunit		-1.38	2 out of 3	145.008	68.67	0.0007	fold change	-1.33					76.3382	0.0365	fold change	-1.43
TCEAL2	140597	transcription elongation factor A (SII)-like 2		-1.38	2 out of 3	86.6889					17.1333	0.0067	fold change	-1.38	69.5555	0.0178	fold change	-1.38
ATP2A2	488	ATPase, Ca++ transporting, cardiac muscle, slow twitch 2		-1.38	2 out of 3	68.635	44.7964	0.0084	fold change	-1.24	23.8386	0.0261	fold change	-1.52
TIPRL	261726	TIP41, TOR signaling pathway regulator-like (S. cerevisiae)		-1.38	2 out of 3	68.635	44.7964	0.0228	fold change	-1.24	23.8386	0.0078	fold change	-1.52
TRIM9	114088	tripartite motif containing 9		-1.38	2 out of 3	61.4055	35.1645	0.0107	fold change	-1.2	26.2411	0.0124	fold change	-1.56
CACNB3	784	calcium channel, voltage-dependent, beta 3 subunit		-1.38333	3 out of 3	127.388	39.6354	0.0076	fold change	-1.22	30.7721	0.0073	fold change	-1.64	56.9807	0.0151	fold change	-1.29
PCSK1	5122	proprotein convertase subtilisin/kexin type 1		-1.385	2 out of 3	138.064	55.0782	0.0012	fold change	-1.28					82.9862	0.0041	fold change	-1.49
DCUN1D2	55208	DCN1, defective in cullin neddylation 1, domain containing 2 (S. cerevisiae)		-1.385	2 out of 3	82.3505					19.5791	0.0035	fold change	-1.44	62.7715	0.0179	fold change	-1.33
TPM3	7170	tropomyosin 3		-1.385	2 out of 3	77.2323	55.0782	0.0023	fold change	-1.28	22.1541	0.0044	fold change	-1.49
TPRG1L	127262	tumor protein p63 regulated 1-like		-1.385	2 out of 3	70.8333	46.9947	0.0201	fold change	-1.25	23.8386	0.037	fold change	-1.52
SCAMP1	9522	secretory carrier membrane protein 1		-1.39	3 out of 3	142.768	52.5464	0.0018	fold change	-1.27	26.2411	0.0084	fold change	-1.56	63.9803	0.0209	fold change	-1.34
ELMO1	9844	engulfment and cell motility 1		-1.39	3 out of 3	141.481	55.0782	0.0002	fold change	-1.28	28.0422	0.012	fold change	-1.59	58.3608	0.0354	fold change	-1.3
CHD5	26038	chromodomain helicase DNA binding protein 5		-1.39	3 out of 3	136.819	44.7964	0.0002	fold change	-1.24	28.0422	0.0031	fold change	-1.59	63.9803	0.0005	fold change	-1.34
RAB15	376267	RAB15, member RAS oncogene family		-1.39	2 out of 3	83.5594					19.5791	0.0398	fold change	-1.44	63.9803	0.0048	fold change	-1.34
KCNQ5	56479	potassium voltage-gated channel, KQT-like subfamily, member 5		-1.39	2 out of 3	77.7421	55.0782	0.0004	fold change	-1.28	22.6639	0.0335	fold change	-1.5
MRPL15	29088	mitochondrial ribosomal protein L15		-1.39	2 out of 3	76.1847					23.8386	0.0024	fold change	-1.52	52.3462	0.045	fold change	-1.26
VPS33B	26276	vacuolar protein sorting 33 homolog B (yeast)		-1.39	2 out of 3	71.0759					26.6879	0.0072	fold change	-1.57	44.388	0.0391	fold change	-1.21
FRRS1L	23732	ferric-chelate reductase 1-like		-1.39	2 out of 3	69.8316	44.7964	0.0196	fold change	-1.24	25.0352	0.034	fold change	-1.54
EFHD2	79180	EF-hand domain family, member D2		-1.395	2 out of 3	150.195	71.056	0.0003	fold change	-1.34					79.139	0.0051	fold change	-1.45
YPEL5	51646	yippee-like 5 (Drosophila)		-1.395	2 out of 3	85.1288					19.5791	0.0301	fold change	-1.44	65.5497	0.0199	fold change	-1.35
FIG4	9896	FIG4 homolog, SAC1 lipid phosphatase domain containing (S. cerevisiae)		-1.395	2 out of 3	84.0557					20.0754	0.0122	fold change	-1.45	63.9803	0.0031	fold change	-1.34
C1orf204	284677	chromosome 1 open reading frame 204		-1.395	2 out of 3	82.4154	60.2613	0.001	fold change	-1.3	22.1541	0.014	fold change	-1.49
PPP2R1A	5518	protein phosphatase 2, regulatory subunit A, alpha		-1.395	2 out of 3	63.2066	35.1645	0.0024	fold change	-1.2	28.0422	0.0008	fold change	-1.59
AK5	26289	adenylate kinase 5		-1.4	2 out of 3	149.58	68.67	0.0177	fold change	-1.33					80.9101	0.0103	fold change	-1.47
LOC100506127	100506127	putative uncharacterized protein FLJ37770-like		-1.4	2 out of 3	91.6205	71.056	0.0002	fold change	-1.34	20.5645	0.0356	fold change	-1.46
ATP2B2	491	ATPase, Ca++ transporting, plasma membrane 2		-1.40333	3 out of 3	158.134	71.056	4.8e-05	fold change	-1.34	25.594	0.0027	fold change	-1.55	61.484	0.0103	fold change	-1.32
TPD52	7163	tumor protein D52		-1.405	2 out of 3	95.6145					16.4755	0.0398	fold change	-1.36	79.139	0.0226	fold change	-1.45
SYNE1	23345	spectrin repeat containing, nuclear envelope 1		-1.405	2 out of 3	71.4843	44.7964	0.005	fold change	-1.24	26.6879	0.0391	fold change	-1.57
CTXN1	404217	cortexin 1		-1.405	2 out of 3	65.9633	37.3251	0.0048	fold change	-1.21	28.6382	0.0158	fold change	-1.6
CHN1	1123	chimerin (chimaerin) 1		-1.41	2 out of 3	159.759	88.8794	0.0014	fold change	-1.43					70.8798	0.0148	fold change	-1.39
DCAF6	55827	DDB1 and CUL4 associated factor 6		-1.41	2 out of 3	92.2675					18.3183	0.0272	fold change	-1.41	73.9492	0.0185	fold change	-1.41
TSPAN7	7102	tetraspanin 7		-1.41	3 out of 3	135.347	49.8132	0.0028	fold change	-1.26	36.4876	0.0021	fold change	-1.73	49.0461	0.018	fold change	-1.24
SEH1L	81929	SEH1-like (S. cerevisiae)		-1.41	2 out of 3	152.991	71.056	9.6e-05	fold change	-1.34					81.935	0.0289	fold change	-1.48
COLQ	8292	collagen-like tail subunit (single strand of homotrimer) of asymmetric acetylcholinesterase		-1.41	2 out of 3	84.0999	60.2613	0.0001	fold change	-1.3	23.8386	0.0028	fold change	-1.52
PGBD5	79605	piggyBac transposable element derived 5		-1.41	2 out of 3	82.1993					23.8386	0.0397	fold change	-1.52	58.3608	0.0227	fold change	-1.3
PGAM4	441531	phosphoglycerate mutase family member 4		-1.41	2 out of 3	82.1158	57.6469	2.3e-05	fold change	-1.29	24.4689	0.0024	fold change	-1.53
TSNAX	7257	translin-associated factor X		-1.41	2 out of 3	66.4961	37.3251	0.0001	fold change	-1.21	29.171	0.001	fold change	-1.61
ENO2	2026	enolase 2 (gamma, neuronal)		-1.415	2 out of 3	160.59	82.8528	0.001	fold change	-1.39					77.7375	0.03	fold change	-1.44
ATPIF1	93974	ATPase inhibitory factor 1		-1.415	2 out of 3	158.401	78.3343	0.0002	fold change	-1.37					80.0666	0.0277	fold change	-1.46
GSK3A	2931	glycogen synthase kinase 3 alpha		-1.415	2 out of 3	100.851	80.7754	0.0002	fold change	-1.38	20.0754	0.0008	fold change	-1.45
GHITM	27069	growth hormone inducible transmembrane protein		-1.415	2 out of 3	87.1372					21.5875	0.0047	fold change	-1.48	65.5497	0.0336	fold change	-1.35
CELSR2	1952	cadherin, EGF LAG seven-pass G-type receptor 2 (flamingo homolog, Drosophila)		-1.415	2 out of 3	84.738					23.254	0.0085	fold change	-1.51	61.484	0.0067	fold change	-1.32
SCAMP5	192683	secretory carrier membrane protein 5		-1.415	2 out of 3	80.6722	55.0782	0.0007	fold change	-1.28	25.594	0.0159	fold change	-1.55
CAMLG	819	calcium modulating ligand		-1.415	2 out of 3	66.9919	37.3251	0.0315	fold change	-1.21	29.6667	4.5e-05	fold change	-1.62
TUBB2A	7280	tubulin, beta 2A class IIa		-1.41667	3 out of 3	150.973	46.9947	0.044	fold change	-1.25	26.2411	0.0242	fold change	-1.56	77.7375	0.0136	fold change	-1.44
BSN	8927	bassoon (presynaptic cytomatrix protein)		-1.41667	3 out of 3	126.574	35.1645	0.0408	fold change	-1.2	42.3639	0.0172	fold change	-1.81	49.0461	0.0361	fold change	-1.24
MAP1S	55201	microtubule-associated protein 1S		-1.42	2 out of 3	91.9181					19.5791	0.0148	fold change	-1.44	72.339	0.0023	fold change	-1.4
MCTS1	28985	malignant T cell amplified sequence 1		-1.42	2 out of 3	89.4959					21.1768	0.0074	fold change	-1.47	68.3191	0.0221	fold change	-1.37
FAM115A	9747	family with sequence similarity 115, member A		-1.42	2 out of 3	87.7038					22.1541	0.0085	fold change	-1.49	65.5497	0.0201	fold change	-1.35
KCNAB2	8514	potassium voltage-gated channel, shaker-related subfamily, beta member 2		-1.42	2 out of 3	83.3959					25.0352	0.0055	fold change	-1.54	58.3608	0.0003	fold change	-1.3
KIFAP3	22920	kinesin-associated protein 3		-1.42	2 out of 3	65.9365	35.1645	0.0253	fold change	-1.2	30.7721	0.0266	fold change	-1.64
PJA2	9867	praja ring finger 2, E3 ubiquitin protein ligase		-1.425	2 out of 3	105.652	86.0733	0.0083	fold change	-1.41	19.5791	0.0086	fold change	-1.44
KIAA0284	283638	KIAA0284		-1.425	2 out of 3	76.2953					30.2272	0.0043	fold change	-1.63	46.0681	0.0044	fold change	-1.22
LUZP1	7798	leucine zipper protein 1		-1.425	2 out of 3	66.6558	35.1645	0.0009	fold change	-1.2	31.4913	0.0228	fold change	-1.65
NAP1L2	4674	nucleosome assembly protein 1-like 2		-1.425	2 out of 3	139.652	49.8132	0.0164	fold change	-1.26					89.8392	0.0155	fold change	-1.59
USP5	8078	ubiquitin specific peptidase 5 (isopeptidase T)		-1.425	2 out of 3	99.9218	78.3343	0.0012	fold change	-1.37	21.5875	0.031	fold change	-1.48
LCMT1	51451	leucine carboxyl methyltransferase 1		-1.425	2 out of 3	89.9065					21.5875	0.004	fold change	-1.48	68.3191	0.0084	fold change	-1.37
YWHAZ	7534	tyrosine 3-monooxygenase/tryptophan 5-monooxygenase activation protein, zeta polypeptide		-1.425	2 out of 3	88.1219	63.0867	0.0039	fold change	-1.31	25.0352	0.0232	fold change	-1.54
RNMT	8731	RNA (guanine-7-) methyltransferase		-1.425	2 out of 3	79.343					28.6382	0.0058	fold change	-1.6	50.7048	0.018	fold change	-1.25
PART1	25859	prostate androgen-regulated transcript 1 (non-protein coding)		-1.42667	3 out of 3	144.033	37.3251	0.0004	fold change	-1.21	31.4913	0.0391	fold change	-1.65	75.2162	0.0003	fold change	-1.42
TSPAN13	27075	tetraspanin 13		-1.43	3 out of 3	162.841	60.2613	0.0222	fold change	-1.3	26.2411	0.0469	fold change	-1.56	76.3382	0.0238	fold change	-1.43
UQCRH	7388	ubiquinol-cytochrome c reductase hinge protein		-1.43	2 out of 3	92.0566					21.1768	0.0022	fold change	-1.47	70.8798	0.0446	fold change	-1.39
RGS7	6000	regulator of G-protein signaling 7		-1.43	2 out of 3	144.525	55.0782	0.0004	fold change	-1.28					89.447	0.0114	fold change	-1.58
ATP6AP1	537	ATPase, H+ transporting, lysosomal accessory protein 1		-1.43	2 out of 3	80.5886	52.5464	0.0059	fold change	-1.27	28.0422	0.009	fold change	-1.59
GNAS	2778	GNAS complex locus		-1.43333	3 out of 3	153.512	42.0999	0.0028	fold change	-1.23	21.1768	0.0373	fold change	-1.47	90.2348	0.0024	fold change	-1.6
SCN1A	6323	sodium channel, voltage-gated, type I, alpha subunit		-1.435	2 out of 3	144.917	55.0782	0.0002	fold change	-1.28					89.8392	0.0075	fold change	-1.59
SYNJ1	8867	synaptojanin 1		-1.435	2 out of 3	142.781	52.5464	0.0118	fold change	-1.27					90.2348	0.0284	fold change	-1.6
POP7	10248	processing of precursor 7, ribonuclease P/MRP subunit (S. cerevisiae)		-1.435	2 out of 3	90.2691					23.254	0.0073	fold change	-1.51	67.0151	0.034	fold change	-1.36
YWHAB	7529	tyrosine 3-monooxygenase/tryptophan 5-monooxygenase activation protein, beta polypeptide		-1.435	2 out of 3	89.3278	63.0867	0.0287	fold change	-1.31	26.2411	0.0162	fold change	-1.56
EEF1A2	1917	eukaryotic translation elongation factor 1 alpha 2		-1.44	2 out of 3	161.668	76.2009	0.0004	fold change	-1.36					85.4672	0.0295	fold change	-1.52
CAP2	10486	CAP, adenylate cyclase-associated protein, 2 (yeast)		-1.44	2 out of 3	159.63	73.564	0.0061	fold change	-1.35					86.0659	0.008	fold change	-1.53
MAGEE1	57692	melanoma antigen family E, 1		-1.44	2 out of 3	108.955	88.8794	0.0029	fold change	-1.43	20.0754	0.0149	fold change	-1.45
PTPRN	5798	protein tyrosine phosphatase, receptor type, N		-1.44	2 out of 3	96.0912	71.056	4.4e-05	fold change	-1.34	25.0352	0.0229	fold change	-1.54
C16orf58	64755	chromosome 16 open reading frame 58		-1.44	2 out of 3	91.8587	65.6177	0.0002	fold change	-1.32	26.2411	0.0031	fold change	-1.56
PRKCZ	5590	protein kinase C, zeta		-1.44	3 out of 3	170.922	76.2009	0.0003	fold change	-1.36	29.171	0.0097	fold change	-1.61	65.5497	0.0181	fold change	-1.35
LARGE	9215	like-glycosyltransferase		-1.445	2 out of 3	76.2877	44.7964	0.0085	fold change	-1.24	31.4913	0.0139	fold change	-1.65
SLC12A5	57468	solute carrier family 12 (potassium/chloride transporter), member 5		-1.445	2 out of 3	160.053	73.564	0.0148	fold change	-1.35					86.4887	0.0072	fold change	-1.54
ERC2	26059	ELKS/RAB6-interacting/CAST family member 2		-1.445	2 out of 3	145.981	55.0782	0.0275	fold change	-1.28					90.9025	0.0056	fold change	-1.61
VAMP2	6844	vesicle-associated membrane protein 2 (synaptobrevin 2)		-1.445	2 out of 3	113.774	99.2516	2.6e-06	fold change	-1.59	14.5224	0.0427	fold change	-1.3
SLC4A1AP	22950	solute carrier family 4 (anion exchanger), member 1, adaptor protein		-1.445	2 out of 3	91.484					24.4689	0.0024	fold change	-1.53	67.0151	0.0419	fold change	-1.36
WDR47	22911	WD repeat domain 47		-1.445	2 out of 3	84.2492	55.0782	0.0086	fold change	-1.28	29.171	0.0448	fold change	-1.61
C14orf2	9556	chromosome 14 open reading frame 2		-1.45	3 out of 3	177.46	71.056	0.007	fold change	-1.34	24.4689	0.0061	fold change	-1.53	81.935	0.022	fold change	-1.48
BCL11A	53335	B-cell CLL/lymphoma 11A (zinc finger protein)		-1.45	3 out of 3	158.208	49.8132	9.7e-05	fold change	-1.26	32.0564	0.0201	fold change	-1.66	76.3382	0.0124	fold change	-1.43
NRGN	4900	neurogranin (protein kinase C substrate, RC3)		-1.45	2 out of 3	170.227	90.1599	8.1e-06	fold change	-1.44					80.0666	0.0043	fold change	-1.46
ARF3	377	ADP-ribosylation factor 3		-1.45	2 out of 3	166.243	80.7754	0.0007	fold change	-1.38					85.4672	0.0004	fold change	-1.52
C1orf115	79762	chromosome 1 open reading frame 115		-1.45	2 out of 3	93.3941					23.8386	0.0123	fold change	-1.52	69.5555	0.0204	fold change	-1.38
RTF1	23168	Rtf1, Paf1/RNA polymerase II complex component, homolog (S. cerevisiae)		-1.45	2 out of 3	86.999					28.6382	0.0037	fold change	-1.6	58.3608	0.0378	fold change	-1.3
SLC9A6	10479	solute carrier family 9, subfamily A (NHE6, cation proton antiporter 6), member 6		-1.455	2 out of 3	92.6092					25.594	0.021	fold change	-1.55	67.0151	0.0303	fold change	-1.36
PPFIA3	8541	protein tyrosine phosphatase, receptor type, f polypeptide (PTPRF), interacting protein (liprin), alpha 3		-1.45667	3 out of 3	146.695	37.3251	0.0007	fold change	-1.21	41.0509	0.0021	fold change	-1.79	68.3191	0.0029	fold change	-1.37
ATP6V1E1	529	ATPase, H+ transporting, lysosomal 31kDa, V1 subunit E1		-1.46	3 out of 3	157.797	63.0867	0.0082	fold change	-1.31	42.3639	0.0037	fold change	-1.81	52.3462	0.0437	fold change	-1.26
FOCAD	54914	focadhesin		-1.46	2 out of 3	100.631					20.5645	0.0338	fold change	-1.46	80.0666	0.0173	fold change	-1.46
TOMM20	9804	translocase of outer mitochondrial membrane 20 homolog (yeast)		-1.46	2 out of 3	94.2559	65.6177	0.0182	fold change	-1.32	28.6382	0.0034	fold change	-1.6
MTX2	10651	metaxin 2		-1.46	2 out of 3	93.9131					25.594	0.0028	fold change	-1.55	68.3191	0.0204	fold change	-1.37
NOMO1	23420	NODAL modulator 1		-1.46	2 out of 3	87.874	57.6469	0.0004	fold change	-1.29	30.2272	0.0279	fold change	-1.63
SLC22A17	51310	solute carrier family 22, member 17		-1.46	3 out of 3	182.282	87.5611	0.0021	fold change	-1.42	29.171	0.0172	fold change	-1.61	65.5497	0.0096	fold change	-1.35
EFR3B	22979	EFR3 homolog B (S. cerevisiae)		-1.465	2 out of 3	112.314	90.1599	0.0003	fold change	-1.44	22.1541	0.0015	fold change	-1.49
NQO2	4835	NAD(P)H dehydrogenase, quinone 2		-1.465	2 out of 3	98.4702					23.254	0.0032	fold change	-1.51	75.2162	0.0073	fold change	-1.42
EBNA1BP2	10969	EBNA1 binding protein 2		-1.465	2 out of 3	96.8079					24.4689	0.0031	fold change	-1.53	72.339	0.0379	fold change	-1.4
SPRYD3	84926	SPRY domain containing 3		-1.465	2 out of 3	74.8355	39.6354	0.0019	fold change	-1.22	35.2001	0.0047	fold change	-1.71
RBFOX2	23543	RNA binding protein, fox-1 homolog (C. elegans) 2		-1.47	3 out of 3	146.579	42.0999	0.0002	fold change	-1.23	47.4987	0.0054	fold change	-1.89	56.9807	0.0056	fold change	-1.29
FAIM2	23017	Fas apoptotic inhibitory molecule 2		-1.47	2 out of 3	107.017	80.7754	0.0007	fold change	-1.38	26.2411	0.0088	fold change	-1.56
CERS6	253782	ceramide synthase 6		-1.47	2 out of 3	91.1507					29.6667	0.0142	fold change	-1.62	61.484	0.0221	fold change	-1.32
NCDN	23154	neurochondrin		-1.47333	3 out of 3	173.62	63.0867	0.001	fold change	-1.31	32.7955	0.0369	fold change	-1.67	77.7375	0.0108	fold change	-1.44
ATP1B1	481	ATPase, Na+/K+ transporting, beta 1 polypeptide		-1.475	2 out of 3	169.762	98.8826	0.0004	fold change	-1.56					70.8798	0.0218	fold change	-1.39
CAMK2A	815	calcium/calmodulin-dependent protein kinase II alpha		-1.475	2 out of 3	116.214	96.6352	0.0002	fold change	-1.51	19.5791	0.0392	fold change	-1.44
FARSA	2193	phenylalanyl-tRNA synthetase, alpha subunit		-1.475	2 out of 3	87.316					33.4088	0.0008	fold change	-1.68	53.9072	0.005	fold change	-1.27
KLC2	64837	kinesin light chain 2		-1.475	2 out of 3	86.3013					33.9552	0.0122	fold change	-1.69	52.3462	0.0037	fold change	-1.26
E2F1	1869	E2F transcription factor 1		-1.475	2 out of 3	85.9552	52.5464	0.0002	fold change	-1.27	33.4088	0.0025	fold change	-1.68
RASGRF1	5923	Ras protein-specific guanine nucleotide-releasing factor 1		-1.475	2 out of 3	83.7684	49.8132	0.0008	fold change	-1.26	33.9552	0.0017	fold change	-1.69
PPP3CA	5530	protein phosphatase 3, catalytic subunit, alpha isozyme		-1.48	2 out of 3	151.392	57.6469	0.0002	fold change	-1.29					93.7453	0.012	fold change	-1.67
KLHDC3	116138	kelch domain containing 3		-1.48	2 out of 3	111.667	86.0733	0.0002	fold change	-1.41	25.594	0.0173	fold change	-1.55
DPYSL4	10570	dihydropyrimidinase-like 4		-1.48	2 out of 3	94.7207					29.171	0.0027	fold change	-1.61	65.5497	0.0238	fold change	-1.35
STXBP1	6812	syntaxin binding protein 1		-1.485	2 out of 3	174.663	87.5611	6e-05	fold change	-1.42					87.1019	0.0078	fold change	-1.55
ACTG1	71	actin, gamma 1		-1.485	2 out of 3	117.201	98.8826	0.0003	fold change	-1.56	18.3183	0.0108	fold change	-1.41
RPRML	388394	reprimo-like		-1.485	2 out of 3	108.818	80.7754	0.0024	fold change	-1.38	28.0422	0.0238	fold change	-1.59
ASNS	440	asparagine synthetase (glutamine-hydrolyzing)		-1.485	2 out of 3	105.325					20.5645	0.0246	fold change	-1.46	84.7601	0.0189	fold change	-1.51
TOX2	84969	TOX high mobility group box family member 2		-1.485	2 out of 3	77.5644	39.6354	0.0025	fold change	-1.22	37.9291	0.0017	fold change	-1.75
BAI3	577	brain-specific angiogenesis inhibitor 3		-1.485	2 out of 3	95.2164					29.6667	0.0212	fold change	-1.62	65.5497	0.0471	fold change	-1.35
PIN1	5300	peptidylprolyl cis/trans isomerase, NIMA-interacting 1		-1.48667	3 out of 3	188.516	94.2365	0.0002	fold change	-1.47	32.7955	0.0074	fold change	-1.67	61.484	0.0372	fold change	-1.32
THY1	7070	Thy-1 cell surface antigen		-1.49	2 out of 3	178.838	95.8515	0.0002	fold change	-1.49					82.9862	0.0011	fold change	-1.49
IPCEF1	26034	interaction protein for cytohesin exchange factors 1		-1.49	2 out of 3	172.692	82.8528	0.0002	fold change	-1.39					89.8392	0.0043	fold change	-1.59
WDR7	23335	WD repeat domain 7		-1.49	2 out of 3	103.608					24.4689	0.0234	fold change	-1.53	79.139	0.0173	fold change	-1.45
MDH2	4191	malate dehydrogenase 2, NAD (mitochondrial)		-1.49	2 out of 3	100.161	68.67	0.0021	fold change	-1.33	31.4913	0.0021	fold change	-1.65
TBR1	10716	T-box, brain, 1		-1.49	2 out of 3	89.7071	55.0782	0.0003	fold change	-1.28	34.6289	0.0313	fold change	-1.7
ENTPD4	9583	ectonucleoside triphosphate diphosphohydrolase 4		-1.495	2 out of 3	108.261					16.4755	0.0107	fold change	-1.36	91.7852	0.0054	fold change	-1.63
C20orf112	140688	chromosome 20 open reading frame 112		-1.495	2 out of 3	90.2783	55.0782	0.0004	fold change	-1.28	35.2001	0.0093	fold change	-1.71
GAP43	2596	growth associated protein 43		-1.5	2 out of 3	141.415	44.7964	0.0003	fold change	-1.24					96.6184	0.0145	fold change	-1.76
COL11A2	1302	collagen, type XI, alpha 2		-1.5	2 out of 3	90.9023	55.0782	0.0003	fold change	-1.28	35.8241	0.0308	fold change	-1.72
SHANK2	22941	SH3 and multiple ankyrin repeat domains 2		-1.5	2 out of 3	89.3969					37.0508	0.0029	fold change	-1.74	52.3462	0.048	fold change	-1.26
MLLT11	10962	myeloid/lymphoid or mixed-lineage leukemia (trithorax homolog, Drosophila); translocated to, 11		-1.505	2 out of 3	172.561	80.7754	0.0191	fold change	-1.38					91.7852	0.0081	fold change	-1.63
SYT7	9066	synaptotagmin VII		-1.505	2 out of 3	105.62	73.564	0.001	fold change	-1.35	32.0564	0.0265	fold change	-1.66
HPCAL1	3241	hippocalcin-like 1		-1.505	2 out of 3	80.6863	39.6354	0.015	fold change	-1.22	41.0509	0.0206	fold change	-1.79
TMEM151A	256472	transmembrane protein 151A		-1.505	2 out of 3	78.9318	37.3251	0.0008	fold change	-1.21	41.6067	0.0092	fold change	-1.8
SERPINI1	5274	serpin peptidase inhibitor, clade I (neuroserpin), member 1		-1.50667	3 out of 3	198.972	84.5666	0.0007	fold change	-1.4	26.2411	0.026	fold change	-1.56	88.1648	0.0303	fold change	-1.56
MAPK8IP2	23542	mitogen-activated protein kinase 8 interacting protein 2		-1.51	2 out of 3	108.257	76.2009	0.0004	fold change	-1.36	32.0564	0.0134	fold change	-1.66
PDE4A	5141	phosphodiesterase 4A, cAMP-specific		-1.51	2 out of 3	106.97					25.0352	0.0037	fold change	-1.54	81.935	0.0045	fold change	-1.48
MIA3	375056	melanoma inhibitory activity family, member 3		-1.51	2 out of 3	93.4683					36.4876	0.0207	fold change	-1.73	56.9807	0.0136	fold change	-1.29
P4HTM	54681	prolyl 4-hydroxylase, transmembrane (endoplasmic reticulum)		-1.51	2 out of 3	92.129	55.0782	5.9e-05	fold change	-1.28	37.0508	0.0039	fold change	-1.74
ATP2B1	490	ATPase, Ca++ transporting, plasma membrane 1		-1.515	2 out of 3	169.946	76.2009	0.0006	fold change	-1.36					93.7453	0.0118	fold change	-1.67
CCK	885	cholecystokinin		-1.515	2 out of 3	153.812	57.6469	0.0012	fold change	-1.29					96.1649	0.0454	fold change	-1.74
LDB2	9079	LIM domain binding 2		-1.51667	3 out of 3	180.041	57.6469	0.0302	fold change	-1.29	31.4913	0.0105	fold change	-1.65	90.9025	0.0085	fold change	-1.61
ANO3	63982	anoctamin 3		-1.51667	3 out of 3	175.3	52.5464	0.006	fold change	-1.27	43.6148	0.0334	fold change	-1.83	79.139	0.0177	fold change	-1.45
LPHN1	22859	latrophilin 1		-1.52	2 out of 3	97.308					35.8241	0.0236	fold change	-1.72	61.484	0.0003	fold change	-1.32
COL12A1	1303	collagen, type XII, alpha 1		-1.52	2 out of 3	90.344	49.8132	0.0019	fold change	-1.26	40.5308	0.0104	fold change	-1.78
ARHGAP44	9912	Rho GTPase activating protein 44		-1.52	3 out of 3	171.87	44.7964	0.0061	fold change	-1.24	38.909	0.0068	fold change	-1.76	88.1648	0.0035	fold change	-1.56
NPTN	27020	neuroplastin		-1.52333	3 out of 3	187.892	65.6177	0.0141	fold change	-1.32	33.4088	0.0178	fold change	-1.68	88.8652	0.0059	fold change	-1.57
DYNLT3	6990	dynein, light chain, Tctex-type 3		-1.525	2 out of 3	100.179					34.6289	0.0042	fold change	-1.7	65.5497	0.0175	fold change	-1.35
EPHB6	2051	EPH receptor B6		-1.53	2 out of 3	108.31					29.171	0.027	fold change	-1.61	79.139	0.0024	fold change	-1.45
GABARAPL1	23710	GABA(A) receptor-associated protein like 1		-1.53	2 out of 3	99.1703	60.2613	0.0238	fold change	-1.3	38.909	0.0095	fold change	-1.76
LY6H	4062	lymphocyte antigen 6 complex, locus H		-1.53	2 out of 3	87.8973	44.7964	0.0126	fold change	-1.24	43.1008	0.03	fold change	-1.82
C17orf107	100130311	chromosome 17 open reading frame 107		-1.535	2 out of 3	118.13	86.0733	0.0012	fold change	-1.41	32.0564	0.0175	fold change	-1.66
SYBU	55638	syntabulin (syntaxin-interacting)		-1.535	2 out of 3	107.11					30.7721	0.0179	fold change	-1.64	76.3382	0.0017	fold change	-1.43
ITPR1	3708	inositol 1,4,5-trisphosphate receptor, type 1		-1.535	2 out of 3	106.006					32.0564	0.0265	fold change	-1.66	73.9492	0.0056	fold change	-1.41
FIGNL2	401720	fidgetin-like 2		-1.535	2 out of 3	109.388	73.564	0.0004	fold change	-1.35	35.8241	0.0002	fold change	-1.72
OLFM1	10439	olfactomedin 1		-1.53667	3 out of 3	177.332	55.0782	0.0031	fold change	-1.28	51.3743	0.0065	fold change	-1.94	70.8798	0.0241	fold change	-1.39
KIAA0513	9764	KIAA0513		-1.53667	3 out of 3	170.015	37.3251	0.0114	fold change	-1.21	44.5252	0.0053	fold change	-1.84	88.1648	0.0012	fold change	-1.56
PPP3CB	5532	protein phosphatase 3, catalytic subunit, beta isozyme		-1.54	3 out of 3	194.33	71.056	0.0202	fold change	-1.34	42.3639	0.03	fold change	-1.81	80.9101	0.0393	fold change	-1.47
R3HDM1	23518	R3H domain containing 1		-1.54	3 out of 3	173.579	42.0999	0.0162	fold change	-1.23	46.7185	0.0088	fold change	-1.88	84.7601	0.0052	fold change	-1.51
HOMER1	9456	homer homolog 1 (Drosophila)		-1.54	2 out of 3	106.745					32.7955	0.0222	fold change	-1.67	73.9492	0.049	fold change	-1.41
SLC8A2	6543	solute carrier family 8 (sodium/calcium exchanger), member 2		-1.54	2 out of 3	85.3258	39.6354	0.0022	fold change	-1.22	45.6905	0.0121	fold change	-1.86
CDK5R1	8851	cyclin-dependent kinase 5, regulatory subunit 1 (p35)		-1.54333	3 out of 3	192.548	68.67	0.0002	fold change	-1.33	30.7721	0.0345	fold change	-1.64	93.1064	0.0105	fold change	-1.66
MPPED1	758	metallophosphoesterase domain containing 1		-1.545	2 out of 3	108.985	71.056	0.0007	fold change	-1.34	37.9291	0.005	fold change	-1.75
ELOVL4	6785	ELOVL fatty acid elongase 4		-1.54667	3 out of 3	168.293	37.3251	0.0068	fold change	-1.21	57.0184	0.021	fold change	-2.02	73.9492	0.0119	fold change	-1.41
NREP	9315	neuronal regeneration related protein homolog (rat)		-1.55	2 out of 3	110.63					31.4913	0.0031	fold change	-1.65	79.139	0.0071	fold change	-1.45
KCNK4	50801	potassium channel, subfamily K, member 4		-1.55	2 out of 3	114.822	78.3343	0.0008	fold change	-1.37	36.4876	0.0043	fold change	-1.73
ABLIM2	84448	actin binding LIM protein family, member 2		-1.55	2 out of 3	90.4869	44.7964	0.0126	fold change	-1.24	45.6905	0.001	fold change	-1.86
PTPRN2	5799	protein tyrosine phosphatase, receptor type, N polypeptide 2		-1.555	2 out of 3	108.578					34.6289	0.0089	fold change	-1.7	73.9492	0.0204	fold change	-1.41
PCMT1	5110	protein-L-isoaspartate (D-aspartate) O-methyltransferase		-1.555	2 out of 3	106.669	65.6177	0.0105	fold change	-1.32	41.0509	0.0071	fold change	-1.79
SYNGR1	9145	synaptogyrin 1		-1.555	2 out of 3	90.9811	44.7964	0.0049	fold change	-1.24	46.1847	0.0047	fold change	-1.87
SNAP91	9892	synaptosomal-associated protein, 91kDa homolog (mouse)		-1.55667	3 out of 3	210.383	88.8794	0.0054	fold change	-1.43	32.0564	0.0195	fold change	-1.66	89.447	0.0154	fold change	-1.58
CALM3	808	calmodulin 3 (phosphorylase kinase, delta)		-1.55667	3 out of 3	181.185	49.8132	0.009	fold change	-1.26	53.6343	0.0135	fold change	-1.97	77.7375	0.0308	fold change	-1.44
RTN3	10313	reticulon 3		-1.56	2 out of 3	116.263	78.3343	0.0338	fold change	-1.37	37.9291	0.0093	fold change	-1.75
MKL2	57496	MKL/myocardin-like 2		-1.565	2 out of 3	115.106					26.2411	0.0486	fold change	-1.56	88.8652	0.0048	fold change	-1.57
PTK2B	2185	PTK2B protein tyrosine kinase 2 beta		-1.56667	3 out of 3	201.343	80.7754	1.3e-05	fold change	-1.38	52.2482	0.0066	fold change	-1.95	68.3191	0.0023	fold change	-1.37
SNAP25	6616	synaptosomal-associated protein, 25kDa		-1.57	2 out of 3	188.537	95.8515	0.0022	fold change	-1.49					92.6853	0.0161	fold change	-1.65
VAMP1	6843	vesicle-associated membrane protein 1 (synaptobrevin 1)		-1.57	2 out of 3	180.732	84.5666	0.001	fold change	-1.4					96.1649	0.0026	fold change	-1.74
DIRAS2	54769	DIRAS family, GTP-binding RAS-like 2		-1.57	2 out of 3	147.897	49.8132	0.0029	fold change	-1.26					98.0834	0.0052	fold change	-1.88
CDH18	1016	cadherin 18, type 2		-1.57	2 out of 3	108.809					37.9291	0.011	fold change	-1.75	70.8798	0.0136	fold change	-1.39
NRN1	51299	neuritin 1		-1.57	3 out of 3	187.756	52.5464	0.0024	fold change	-1.27	51.3743	0.0009	fold change	-1.94	83.8349	0.0234	fold change	-1.5
OPCML	4978	opioid binding protein/cell adhesion molecule-like		-1.57333	3 out of 3	197.158	65.6177	0.0054	fold change	-1.32	39.7548	0.0287	fold change	-1.77	91.7852	0.0145	fold change	-1.63
STMN2	11075	stathmin-like 2		-1.575	2 out of 3	185.58	90.1599	0.0012	fold change	-1.44					95.4198	0.0315	fold change	-1.71
DOPEY1	23033	dopey family member 1		-1.575	2 out of 3	99.1929					48.4881	0.0015	fold change	-1.9	50.7048	0.0312	fold change	-1.25
PRKCB	5579	protein kinase C, beta		-1.575	2 out of 3	173.585	76.2009	0.0071	fold change	-1.36					97.3843	0.0205	fold change	-1.79
RNF187	149603	ring finger protein 187		-1.575	2 out of 3	101.674					46.1847	0.0045	fold change	-1.87	55.489	0.0215	fold change	-1.28
KLC1	3831	kinesin light chain 1		-1.58	2 out of 3	127.154	91.954	0.0038	fold change	-1.45	35.2001	0.0133	fold change	-1.71
SCN1B	6324	sodium channel, voltage-gated, type I, beta subunit		-1.58	2 out of 3	111.878					37.9291	0.0098	fold change	-1.75	73.9492	0.0009	fold change	-1.41
GPRIN2	9721	G protein regulated inducer of neurite outgrowth 2		-1.58	2 out of 3	89.5734	37.3251	0.0003	fold change	-1.21	52.2482	0.0106	fold change	-1.95
GSTZ1	2954	glutathione S-transferase zeta 1		-1.585	2 out of 3	121.826	80.7754	0.0004	fold change	-1.38	41.0509	0.0057	fold change	-1.79
TRAPPC2L	51693	trafficking protein particle complex 2-like		-1.585	2 out of 3	119.941	78.3343	7.3e-05	fold change	-1.37	41.6067	4.8e-05	fold change	-1.8
ARC	23237	activity-regulated cytoskeleton-associated protein		-1.585	2 out of 3	117.336					29.171	0.0057	fold change	-1.61	88.1648	0.0255	fold change	-1.56
HPCA	3208	hippocalcin		-1.585	2 out of 3	114.963					35.8241	0.0087	fold change	-1.72	79.139	0.0074	fold change	-1.45
TBC1D9	23158	TBC1 domain family, member 9 (with GRAM domain)		-1.585	2 out of 3	111.411					40.5308	0.0095	fold change	-1.78	70.8798	0.0186	fold change	-1.39
PACSIN1	29993	protein kinase C and casein kinase substrate in neurons 1		-1.585	2 out of 3	93.4742	42.0999	0.001	fold change	-1.23	51.3743	0.0034	fold change	-1.94
NRIP3	56675	nuclear receptor interacting protein 3		-1.585	2 out of 3	91.8836	39.6354	0.0006	fold change	-1.22	52.2482	0.028	fold change	-1.95
ZNF204P	7754	zinc finger protein 204, pseudogene		-1.59	2 out of 3	117.831					29.6667	0.0235	fold change	-1.62	88.1648	0.0114	fold change	-1.56
RASL11B	65997	RAS-like, family 11, member B		-1.59667	3 out of 3	180.923	65.6177	0.0015	fold change	-1.32	70.917	0.0143	fold change	-2.26	44.388	0.0199	fold change	-1.21
SCG5	6447	secretogranin V (7B2 protein)		-1.6	2 out of 3	185.726	88.8794	0.0008	fold change	-1.43					96.8467	0.0096	fold change	-1.77
TOLLIP	54472	toll interacting protein		-1.6	2 out of 3	95.7342	42.0999	0.0496	fold change	-1.23	53.6343	0.001	fold change	-1.97
GUCY1B3	2983	guanylate cyclase 1, soluble, beta 3		-1.60333	3 out of 3	218.136	86.0733	2.8e-05	fold change	-1.41	49.0769	0.0173	fold change	-1.91	82.9862	0.014	fold change	-1.49
PCSK1N	27344	proprotein convertase subtilisin/kexin type 1 inhibitor		-1.605	2 out of 3	116.869					40.5308	0.0083	fold change	-1.78	76.3382	0.0245	fold change	-1.43
PRICKLE1	144165	prickle homolog 1 (Drosophila)		-1.605	2 out of 3	111.575	63.0867	0.0001	fold change	-1.31	48.4881	0.0024	fold change	-1.9
SEPT5	5413	septin 5		-1.61	2 out of 3	110.699					46.7185	0.0089	fold change	-1.88	63.9803	0.0032	fold change	-1.34
SLIT1	6585	slit homolog 1 (Drosophila)		-1.61	2 out of 3	108.364					50.003	0.0415	fold change	-1.92	58.3608	0.0221	fold change	-1.3
KATNB1	10300	katanin p80 (WD repeat containing) subunit B 1		-1.61	2 out of 3	108.364					50.003	0.002	fold change	-1.92	58.3608	0.0019	fold change	-1.3
CALY	50632	calcyon neuron-specific vesicular protein		-1.61	3 out of 3	184.755	39.6354	2.2e-05	fold change	-1.22	51.3743	0.0157	fold change	-1.94	93.7453	0.021	fold change	-1.67
SH3GL2	6456	SH3-domain GRB2-like 2		-1.615	2 out of 3	192.606	97.702	0.0023	fold change	-1.53					94.9037	0.0103	fold change	-1.7
TUBA4A	7277	tubulin, alpha 4a		-1.61667	3 out of 3	187.484	39.6354	0.0129	fold change	-1.22	58.0094	0.0191	fold change	-2.04	89.8392	0.0376	fold change	-1.59
FXYD6	53826	FXYD domain containing ion transport regulator 6		-1.62	2 out of 3	126.466	80.7754	0.0002	fold change	-1.38	45.6905	0.0228	fold change	-1.86
MAP2	4133	microtubule-associated protein 2		-1.62	2 out of 3	119.544	71.056	0.0019	fold change	-1.34	48.4881	0.0021	fold change	-1.9
SV2B	9899	synaptic vesicle glycoprotein 2B		-1.62333	3 out of 3	191.692	46.9947	0.0068	fold change	-1.25	66.9595	0.0194	fold change	-2.18	77.7375	0.012	fold change	-1.44
KALRN	8997	kalirin, RhoGEF kinase		-1.625	2 out of 3	114.038					48.4881	0.0084	fold change	-1.9	65.5497	0.0157	fold change	-1.35
SNORA12	677800	small nucleolar RNA, H/ACA box 12		-1.625	2 out of 3	108.712	55.0782	0.0012	fold change	-1.28	53.6343	0.0241	fold change	-1.97
ATP2B3	492	ATPase, Ca++ transporting, plasma membrane 3		-1.63	2 out of 3	119.2	68.67	0.0003	fold change	-1.33	50.5295	0.0054	fold change	-1.93
PRKAR2B	5577	protein kinase, cAMP-dependent, regulatory, type II, beta		-1.63	2 out of 3	116.274					46.7185	0.0125	fold change	-1.88	69.5555	0.0258	fold change	-1.38
ATL1	51062	atlastin GTPase 1		-1.63	2 out of 3	115.335	63.0867	0.0087	fold change	-1.31	52.2482	0.0079	fold change	-1.95
PRSS3	5646	protease, serine, 3		-1.63	2 out of 3	113.301					50.5295	0.0112	fold change	-1.93	62.7715	0.0061	fold change	-1.33
NSG1	27065	neuron specific gene family member 1		-1.63333	3 out of 3	219.869	78.3343	0.0167	fold change	-1.37	54.4324	0.0031	fold change	-1.98	87.1019	0.0179	fold change	-1.55
GABBR2	9568	gamma-aminobutyric acid (GABA) B receptor, 2		-1.63667	3 out of 3	220.857	82.8528	0.0001	fold change	-1.39	43.1008	0.0116	fold change	-1.82	94.9037	0.0079	fold change	-1.7
PLCB1	23236	phospholipase C, beta 1 (phosphoinositide-specific)		-1.63667	3 out of 3	196.592	46.9947	0.0184	fold change	-1.25	63.109	0.0006	fold change	-2.12	86.4887	0.0114	fold change	-1.54
SLC25A12	8604	solute carrier family 25 (aspartate/glutamate carrier), member 12		-1.64	2 out of 3	124.076					34.6289	0.0182	fold change	-1.7	89.447	0.0197	fold change	-1.58
SEZ6	124925	seizure related 6 homolog (mouse)		-1.64	2 out of 3	98.8518	39.6354	0.0089	fold change	-1.22	59.2164	0.0041	fold change	-2.06
RIMBP2	23504	RIMS binding protein 2		-1.655	2 out of 3	120.883					50.003	0.0157	fold change	-1.92	70.8798	0.0066	fold change	-1.39
AP3B2	8120	adaptor-related protein complex 3, beta 2 subunit		-1.655	2 out of 3	120.883					50.003	0.0133	fold change	-1.92	70.8798	0.0185	fold change	-1.39
YWHAH	7533	tyrosine 3-monooxygenase/tryptophan 5-monooxygenase activation protein, eta polypeptide		-1.66	2 out of 3	115.135	57.6469	0.0082	fold change	-1.29	57.4878	0.0125	fold change	-2.03
BSCL2	26580	Berardinelli-Seip congenital lipodystrophy 2 (seipin)		-1.66	3 out of 3	207.126	55.0782	0.0007	fold change	-1.28	65.9822	0.0032	fold change	-2.17	86.0659	0.0217	fold change	-1.53
COPG2IT1	53844	COPG2 imprinted transcript 1 (non-protein coding)		-1.67	3 out of 3	209.97	57.6469	0.0046	fold change	-1.29	59.2164	0.0149	fold change	-2.06	93.1064	0.0041	fold change	-1.66
DUSP2	1844	dual specificity phosphatase 2		-1.67	2 out of 3	112.316	52.5464	9.6e-05	fold change	-1.27	59.7693	0.0184	fold change	-2.07
FAM84A	151354	family with sequence similarity 84, member A		-1.67	2 out of 3	102.744	39.6354	0.0001	fold change	-1.22	63.109	0.006	fold change	-2.12
MKRN1	23608	makorin ring finger protein 1		-1.68	2 out of 3	129.681					43.6148	0.0012	fold change	-1.83	86.0659	0.0078	fold change	-1.53
LPCAT4	254531	lysophosphatidylcholine acyltransferase 4		-1.685	2 out of 3	130.529					42.3639	0.0151	fold change	-1.81	88.1648	0.0063	fold change	-1.56
CHGB	1114	chromogranin B (secretogranin 1)		-1.68667	3 out of 3	211.266	55.0782	0.0035	fold change	-1.28	62.4422	0.0009	fold change	-2.11	93.7453	0.033	fold change	-1.67
VSNL1	7447	visinin-like 1		-1.69	2 out of 3	195.043	99.6234	0.0012	fold change	-1.67					95.4198	0.007	fold change	-1.71
NPTX2	4885	neuronal pentraxin II		-1.69	2 out of 3	192.635	94.2365	0.0014	fold change	-1.47					98.3981	0.0082	fold change	-1.91
MEF2C	4208	myocyte enhancer factor 2C		-1.69	2 out of 3	120.358	60.2613	0.0013	fold change	-1.3	60.0969	0.0047	fold change	-2.08
CAMTA1	23261	calmodulin binding transcription activator 1		-1.69333	3 out of 3	200.628	39.6354	0.0177	fold change	-1.22	66.9595	0.0022	fold change	-2.18	94.0327	0.0078	fold change	-1.68
OLA1	29789	Obg-like ATPase 1		-1.695	2 out of 3	131.334					47.4987	0.0015	fold change	-1.89	83.8349	0.0068	fold change	-1.5
SLITRK5	26050	SLIT and NTRK-like family, member 5		-1.695	2 out of 3	129.234					52.8955	0.0261	fold change	-1.96	76.3382	0.0165	fold change	-1.43
FAM3C	10447	family with sequence similarity 3, member C		-1.695	2 out of 3	131.652					46.1847	0.011	fold change	-1.87	85.4672	0.0395	fold change	-1.52
TMEM151B	441151	transmembrane protein 151B		-1.7	2 out of 3	132.69					44.5252	0.0043	fold change	-1.84	88.1648	0.0039	fold change	-1.56
PPP1R2	5504	protein phosphatase 1, regulatory (inhibitor) subunit 2		-1.7	2 out of 3	121.951	60.2613	0.0007	fold change	-1.3	61.6896	0.0003	fold change	-2.1
CISD1	55847	CDGSH iron sulfur domain 1		-1.705	2 out of 3	144.85	91.954	0.0001	fold change	-1.45	52.8955	0.0063	fold change	-1.96
CAMKV	79012	CaM kinase-like vesicle-associated		-1.705	2 out of 3	110.779	44.7964	0.0033	fold change	-1.24	65.9822	0.0151	fold change	-2.17
PHYHIP	9796	phytanoyl-CoA 2-hydroxylase interacting protein		-1.70667	3 out of 3	240.29	91.954	0.0003	fold change	-1.45	68.2696	0.0072	fold change	-2.21	80.0666	0.0045	fold change	-1.46
DGAT2	84649	diacylglycerol O-acyltransferase 2		-1.72	2 out of 3	147.09	91.954	0.0005	fold change	-1.45	55.1359	0.0429	fold change	-1.99
PRPS2	5634	phosphoribosyl pyrophosphate synthetase 2		-1.72	2 out of 3	135.143					49.0769	0.0396	fold change	-1.91	86.0659	0.0039	fold change	-1.53
ATRNL1	26033	attractin-like 1		-1.72	2 out of 3	130.794					34.6289	0.0081	fold change	-1.7	96.1649	0.0018	fold change	-1.74
AACS	65985	acetoacetyl-CoA synthetase		-1.725	2 out of 3	135.566					49.0769	0.0035	fold change	-1.91	86.4887	0.0032	fold change	-1.54
SNCA	6622	synuclein, alpha (non A4 component of amyloid precursor)		-1.725	2 out of 3	113.066	44.7964	0.0098	fold change	-1.24	68.2696	0.0224	fold change	-2.21
NAPB	63908	N-ethylmaleimide-sensitive factor attachment protein, beta		-1.73	2 out of 3	136.006	73.564	0.0174	fold change	-1.35	62.4422	0.0122	fold change	-2.11
TESPA1	9840	thymocyte expressed, positive selection associated 1		-1.73	2 out of 3	127.992					62.4422	0.008	fold change	-2.11	65.5497	0.003	fold change	-1.35
SEZ6L2	26470	seizure related 6 homolog (mouse)-like 2		-1.73	2 out of 3	113.678	44.7964	0.0124	fold change	-1.24	68.8819	0.0106	fold change	-2.22
PAK1	5058	p21 protein (Cdc42/Rac)-activated kinase 1		-1.735	2 out of 3	147.648	90.1599	0.0046	fold change	-1.44	57.4878	0.0066	fold change	-2.03
FKBP1B	2281	FK506 binding protein 1B, 12.6 kDa		-1.735	2 out of 3	137.419					54.4324	0.0026	fold change	-1.98	82.9862	0.011	fold change	-1.49
TBXA2R	6915	thromboxane A2 receptor		-1.735	2 out of 3	109.968	39.6354	0.0014	fold change	-1.22	70.3324	0.0187	fold change	-2.25
FGF9	2254	fibroblast growth factor 9 (glia-activating factor)		-1.735	2 out of 3	120.394	52.5464	0.0085	fold change	-1.27	67.8472	0.0018	fold change	-2.2
KIAA1644	85352	KIAA1644		-1.735	2 out of 3	117.06					69.5681	0.0008	fold change	-2.24	47.492	0.0048	fold change	-1.23
INA	9118	internexin neuronal intermediate filament protein, alpha		-1.73667	3 out of 3	238.511	78.3343	0.0036	fold change	-1.37	71.3114	0.0139	fold change	-2.27	88.8652	0.012	fold change	-1.57
SLC6A17	388662	solute carrier family 6, member 17		-1.74	2 out of 3	143.76	82.8528	0.0001	fold change	-1.39	60.9073	0.0095	fold change	-2.09
BEX2	84707	brain expressed X-linked 2		-1.74	2 out of 3	127.221	60.2613	0.0238	fold change	-1.3	66.9595	0.0085	fold change	-2.18
NELL2	4753	NEL-like 2 (chicken)		-1.74333	3 out of 3	213.267	46.9947	0.0162	fold change	-1.25	70.3324	0.0242	fold change	-2.25	95.9398	0.0081	fold change	-1.73
GLS	2744	glutaminase		-1.74667	3 out of 3	230.386	68.67	0.0054	fold change	-1.33	76.9562	0.0137	fold change	-2.4	84.7601	0.0194	fold change	-1.51
CNTNAP2	26047	contactin associated protein-like 2		-1.75333	3 out of 3	226.662	73.564	0.0124	fold change	-1.35	80.7585	0.0039	fold change	-2.51	72.339	0.0144	fold change	-1.4
GAS7	8522	growth arrest-specific 7		-1.75333	3 out of 3	200.603	49.8132	0.0051	fold change	-1.26	85.2399	0.0016	fold change	-2.65	65.5497	0.0035	fold change	-1.35
FANCA	2175	Fanconi anemia, complementation group A		-1.755	2 out of 3	152.246	94.2365	0.0016	fold change	-1.47	58.0094	0.0095	fold change	-2.04
RCAN2	10231	regulator of calcineurin 2		-1.75667	3 out of 3	249.805	90.1599	0.0075	fold change	-1.44	66.9595	0.0058	fold change	-2.18	92.6853	0.0073	fold change	-1.65
RAB3C	115827	RAB3C, member RAS oncogene family		-1.76	2 out of 3	129.143	60.2613	0.0001	fold change	-1.3	68.8819	0.0097	fold change	-2.22
NEFH	4744	neurofilament, heavy polypeptide		-1.76333	3 out of 3	246.033	88.8794	0.0022	fold change	-1.43	59.7693	0.0454	fold change	-2.07	97.3843	0.0166	fold change	-1.79
HPRT1	3251	hypoxanthine phosphoribosyltransferase 1		-1.76333	3 out of 3	210.807	39.6354	0.0001	fold change	-1.22	76.2683	0.0118	fold change	-2.37	94.9037	0.0145	fold change	-1.7
IGF2-AS	51214	IGF2 antisense RNA		-1.77	2 out of 3	134.5	65.6177	0.0003	fold change	-1.32	68.8819	0.0132	fold change	-2.22
PCP4	5121	Purkinje cell protein 4		-1.77333	3 out of 3	240.856	98.8826	0.0003	fold change	-1.56	43.1008	0.0157	fold change	-1.82	98.8728	0.0033	fold change	-1.94
MOAP1	64112	modulator of apoptosis 1		-1.775	2 out of 3	141.788					50.003	0.0202	fold change	-1.92	91.7852	0.0274	fold change	-1.63
MDH1	4190	malate dehydrogenase 1, NAD (soluble)		-1.77667	3 out of 3	255.381	95.8515	0.0008	fold change	-1.49	74.062	0.005	fold change	-2.32	85.4672	0.0343	fold change	-1.52
KCNIP4	80333	Kv channel interacting protein 4		-1.78	2 out of 3	145.705	78.3343	0.0065	fold change	-1.37	67.3709	0.0052	fold change	-2.19
GPRASP2	114928	G protein-coupled receptor associated sorting protein 2		-1.785	2 out of 3	129.358	57.6469	0.0055	fold change	-1.29	71.7113	0.008	fold change	-2.28
TRIM37	4591	tripartite motif containing 37		-1.81	2 out of 3	147.202					62.4422	0.0039	fold change	-2.11	84.7601	0.0082	fold change	-1.51
NSF	4905	N-ethylmaleimide-sensitive factor		-1.81	3 out of 3	259.533	98.9746	0.0026	fold change	-1.57	74.4923	0.018	fold change	-2.33	86.0659	0.0382	fold change	-1.53
RFPL1-AS1	10740	RFPL1 antisense RNA 1		-1.81333	3 out of 3	215.743	39.6354	1.3e-06	fold change	-1.22	80.168	0.0016	fold change	-2.49	95.9398	0.0038	fold change	-1.73
GRIN2A	2903	glutamate receptor, ionotropic, N-methyl D-aspartate 2A		-1.815	2 out of 3	147.512	76.2009	0.0075	fold change	-1.36	71.3114	0.0151	fold change	-2.27
GLS2	27165	glutaminase 2 (liver, mitochondrial)		-1.815	2 out of 3	142.831					68.8819	0.0062	fold change	-2.22	73.9492	0.015	fold change	-1.41
WASF1	8936	WAS protein family, member 1		-1.825	2 out of 3	149.085					64.3244	0.0083	fold change	-2.14	84.7601	0.0127	fold change	-1.51
SYT1	6857	synaptotagmin I		-1.82667	3 out of 3	262.939	97.702	0.002	fold change	-1.53	70.917	0.0205	fold change	-2.26	94.32	0.0178	fold change	-1.69
ARPP21	10777	cAMP-regulated phosphoprotein, 21kDa		-1.83	2 out of 3	149.2					56.5151	0.0208	fold change	-2.01	92.6853	0.0101	fold change	-1.65
NCALD	83988	neurocalcin delta		-1.83333	3 out of 3	261.593	99.4372	5.5e-05	fold change	-1.61	75.667	0.0031	fold change	-2.35	86.4887	0.0186	fold change	-1.54
ZNF365	22891	zinc finger protein 365		-1.83333	3 out of 3	257.148	86.0733	0.0003	fold change	-1.41	79.0139	0.0046	fold change	-2.45	92.0607	0.0049	fold change	-1.64
PRKAR1B	5575	protein kinase, cAMP-dependent, regulatory, type I, beta		-1.845	2 out of 3	148.07					70.3324	0.0129	fold change	-2.25	77.7375	0.0016	fold change	-1.44
LOC441052	441052	uncharacterized LOC441052		-1.845	2 out of 3	146.723	71.056	0.0005	fold change	-1.34	75.667	0.0108	fold change	-2.35
MICAL2	9645	microtubule associated monoxygenase, calponin and LIM domain containing 2		-1.86	2 out of 3	152.455					59.7693	0.021	fold change	-2.07	92.6853	0.0068	fold change	-1.65
CD200	4345	CD200 molecule		-1.86	2 out of 3	141.818					76.2683	0.0183	fold change	-2.37	65.5497	0.0316	fold change	-1.35
HTR2A	3356	5-hydroxytryptamine (serotonin) receptor 2A, G protein-coupled		-1.86	2 out of 3	132.921					79.0139	0.0012	fold change	-2.45	53.9072	0.0486	fold change	-1.27
BEX1	55859	brain expressed, X-linked 1		-1.87667	3 out of 3	257.91	86.0733	0.017	fold change	-1.41	87.0762	0.0069	fold change	-2.71	84.7601	0.0087	fold change	-1.51
C12orf68	387856	chromosome 12 open reading frame 68		-1.88	2 out of 3	159.121	82.8528	0.0071	fold change	-1.39	76.2683	0.0129	fold change	-2.37
SULT4A1	25830	sulfotransferase family 4A, member 1		-1.885	2 out of 3	147.224					76.344	0.0176	fold change	-2.38	70.8798	0.0071	fold change	-1.39
OPN3	23596	opsin 3		-1.925	2 out of 3	160.015					65.9822	0.0275	fold change	-2.17	94.0327	0.0033	fold change	-1.68
PCLO	27445	piccolo (presynaptic cytomatrix protein)		-1.925	2 out of 3	149.308					79.7524	0.0259	fold change	-2.47	69.5555	0.0212	fold change	-1.38
NEFL	4747	neurofilament, light polypeptide		-1.93	3 out of 3	274.507	95.8515	0.0013	fold change	-1.49	83.7521	0.0043	fold change	-2.6	94.9037	0.0116	fold change	-1.7
UCHL1	7345	ubiquitin carboxyl-terminal esterase L1 (ubiquitin thiolesterase)		-1.935	2 out of 3	172.374	97.8818	0.0005	fold change	-1.54	74.4923	0.0171	fold change	-2.33
ACOT7	11332	acyl-CoA thioesterase 7		-1.935	2 out of 3	166.575	87.5611	0.0001	fold change	-1.42	79.0139	0.021	fold change	-2.45
KCNC2	3747	potassium voltage-gated channel, Shaw-related subfamily, member 2		-1.94	2 out of 3	129.848	44.7964	0.0037	fold change	-1.24	85.0514	0.0203	fold change	-2.64
RTN1	6252	reticulon 1		-1.96333	3 out of 3	259.947	95.8515	0.0076	fold change	-1.49	91.7566	0.018	fold change	-3	72.339	0.0217	fold change	-1.4
TAGLN3	29114	transgelin 3		-1.97	3 out of 3	236.825	71.056	0.0043	fold change	-1.34	93.43	0.0125	fold change	-3.17	72.339	0.024	fold change	-1.4
CHGA	1113	chromogranin A (parathyroid secretory protein 1)		-1.985	2 out of 3	166.747					74.062	0.011	fold change	-2.32	92.6853	0.0029	fold change	-1.65
SLC17A6	57084	solute carrier family 17 (sodium-dependent inorganic phosphate cotransporter), member 6		-1.985	2 out of 3	164.348					79.5874	0.014	fold change	-2.46	84.7601	0.0122	fold change	-1.51
KIAA1107	23285	KIAA1107		-2.005	2 out of 3	168.382					74.062	0.0074	fold change	-2.32	94.32	0.0022	fold change	-1.69
SYT13	57586	synaptotagmin XIII		-2.005	2 out of 3	159.088	73.564	0.0131	fold change	-1.35	85.5242	0.0114	fold change	-2.66
ATP8A2	51761	ATPase, aminophospholipid transporter, class I, type 8A, member 2		-2.01	2 out of 3	154.607					85.0514	0.0056	fold change	-2.64	69.5555	0.0255	fold change	-1.38
CDH13	1012	cadherin 13, H-cadherin (heart)		-2.015	2 out of 3	133.795					89.4071	0.0089	fold change	-2.82	44.388	0.0373	fold change	-1.21
ENC1	8507	ectodermal-neural cortex 1 (with BTB-like domain)		-2.02	3 out of 3	276.119	94.2365	0.0086	fold change	-1.47	91.6473	0.0038	fold change	-2.99	90.2348	0.0101	fold change	-1.6
PARM1	25849	prostate androgen-regulated mucin-like protein 1		-2.025	2 out of 3	134.1	44.7964	0.0032	fold change	-1.24	89.3033	0.0065	fold change	-2.81
CDC42	998	cell division cycle 42 (GTP binding protein, 25kDa)		-2.035	2 out of 3	158.536					86.1965	0.0049	fold change	-2.67	72.339	0.0441	fold change	-1.4
DCLK1	9201	doublecortin-like kinase 1		-2.05	3 out of 3	269.129	82.8528	9.4e-06	fold change	-1.39	92.5309	0.0063	fold change	-3.09	93.7453	0.0136	fold change	-1.67
CADPS	8618	Ca++-dependent secretion activator		-2.055	2 out of 3	139.533	49.8132	0.0005	fold change	-1.26	89.7199	0.0077	fold change	-2.85
RGS4	5999	regulator of G-protein signaling 4		-2.07667	3 out of 3	265.723	76.2009	0.0197	fold change	-1.36	92.9783	0.0012	fold change	-3.12	96.5437	0.0094	fold change	-1.75
SYP	6855	synaptophysin		-2.07667	3 out of 3	255.064	98.8826	2.7e-05	fold change	-1.56	94.697	0.0069	fold change	-3.35	61.484	0.0293	fold change	-1.32
NELL1	4745	NEL-like 1 (chicken)		-2.095	2 out of 3	171.742	82.8528	0.0003	fold change	-1.39	88.8889	0.0077	fold change	-2.8
SYNGR3	9143	synaptogyrin 3		-2.11	2 out of 3	175.06					83.7521	0.0078	fold change	-2.6	91.3075	0.0137	fold change	-1.62
GABRD	2563	gamma-aminobutyric acid (GABA) A receptor, delta		-2.12	2 out of 3	134.076	42.0999	0.0007	fold change	-1.23	91.976	0.0027	fold change	-3.01
GABRB2	2561	gamma-aminobutyric acid (GABA) A receptor, beta 2		-2.125	2 out of 3	149.076	57.6469	0.0001	fold change	-1.29	91.4294	0.0129	fold change	-2.96
NEFM	4741	neurofilament, medium polypeptide		-2.13	3 out of 3	288.036	99.5302	0.0066	fold change	-1.65	91.4294	0.0055	fold change	-2.96	97.0761	0.0178	fold change	-1.78
MYT1L	23040	myelin transcription factor 1-like		-2.17	3 out of 3	270.479	78.3343	0.0061	fold change	-1.37	96.7249	0.0039	fold change	-3.43	95.4198	0.0169	fold change	-1.71
MARCH11	441061	membrane-associated ring finger (C3HC4) 11		-2.18	2 out of 3	150.067	57.6469	0.0014	fold change	-1.29	92.4197	0.0014	fold change	-3.07
DYNC1I1	1780	dynein, cytoplasmic 1, intermediate chain 1		-2.195	2 out of 3	159.101					92.0861	0.0104	fold change	-3.03	67.0151	0.0429	fold change	-1.36
NRSN1	140767	neurensin 1		-2.205	2 out of 3	155.729	63.0867	0.001	fold change	-1.31	92.6423	0.0028	fold change	-3.1
SCG2	7857	secretogranin II		-2.305	2 out of 3	185.88					90.4601	0.0215	fold change	-2.9	95.4198	0.0148	fold change	-1.71
RPH3A	22895	rabphilin 3A homolog (mouse)		-2.32667	3 out of 3	284.912	90.1599	4.5e-05	fold change	-1.44	98.2087	0.0031	fold change	-3.79	96.5437	0.0003	fold change	-1.75
BEX5	340542	brain expressed, X-linked 5		-2.37	2 out of 3	168.614	73.564	0.0005	fold change	-1.35	95.0498	0.0022	fold change	-3.39
SVOP	55530	SV2 related protein homolog (rat)		-2.41	2 out of 3	192.23	97.8818	0.0024	fold change	-1.54	94.3485	0.0022	fold change	-3.28
MAL2	114569	mal, T-cell differentiation protein 2 (gene/pseudogene)		-2.43	2 out of 3	150.008	52.5464	0.002	fold change	-1.27	97.4621	0.0081	fold change	-3.59
VGF	7425	VGF nerve growth factor inducible		-3.49	2 out of 3	146.604	46.9947	0.006	fold change	-1.25	99.6095	0.0002	fold change	-5.73
SST	6750	somatostatin		-3.62	2 out of 3	141.839	42.0999	0.0005	fold change	-1.23	99.7387	0.002	fold change	-6.01
