# Supplementary material for: Transcriptomic and Network Analysis Identifies Shared and Unique Pathways across Dementia Spectrum Disorders
Source: Int J Mol Sci. 2020 Mar 17;21(6):2050. doi: 10.3390/ijms21062050 (PMC7139711; doi:10.3390/ijms21062050)
Supplement: Supplementary file 1 [file ijms-21-02050-s001.zip › TableS3.xlsx]

## Sheet: Sheet1
Supplementary table S3. Differentially expressed genes in patients with frontotemporal dementia without granulin mutations compared to non-demented controls (GSE13162).
Bioset: Frontal cortices - FTLD-U patients without GRN mutations _vs_ normal subjects
Study: Frontal cortices, hippocampi and cerebella of patients with frontotemporal lobar degeneration
Symbol	EntrezGene ID	Fold Change	Imported ID		P-Value	Test Expression	Control Expression	Rank	Description
AQP1	358	3.75	209047_at		0.0096	3514.8	936.6	2	aquaporin 1 (Colton blood group)
EFEMP1	2202	3.73	201843_s_at		0.0041	2201.8	590.8	3	EGF containing fibulin-like extracellular matrix protein 1
ABCA8	10351	3.55	204719_at		0.0007	1319.5	371.6	5	ATP-binding cassette, sub-family A (ABC1), member 8
AQP4	361	3.45	210066_s_at		0.0006	3107	900.7	6	aquaporin 4
OGN	4969	3.42	218730_s_at		0.0141	243.2	71.1	7	osteoglycin
C4A	720	3.35	208451_s_at		0.0012	6480.5	1936.2	9	complement component 4A (Rodgers blood group)
COL4A5	1287	3.18	213110_s_at		0.0003	1633.7	514.1	10	collagen, type IV, alpha 5
AQP4	361	2.98	210067_at		0.0023	3267.9	1094.9	11	aquaporin 4
ECM2	1842	2.98	206101_at		0.0039	420.1	140.9	11	extracellular matrix protein 2, female organ and adipocyte specific
ANXA1	301	2.79	201012_at		0.0223	1810.7	649.1	15	annexin A1
SLC47A1	55244	2.78	219525_at		0.007	749.9	269.7	16	solute carrier family 47, member 1
DSP	1832	2.76	200606_at		0.0174	704	254.7	17	desmoplakin
ANGPT1	284	2.74	205608_s_at		0.0003	552.3	201.8	18	angiopoietin 1
MATN2	4147	2.69	202350_s_at		0.0032	929.1	345.1	20	matrilin 2
ZIC1	7545	2.67	206373_at		0.0078	6197.2	2321.3	21	Zic family member 1
TMEM144	55314	2.65	217613_at		0.0033	301.2	113.6	22	transmembrane protein 144
PLSCR4	57088	2.63	218901_at		0.0094	3121.5	1186.5	23	phospholipid scramblase 4
COL1A2	1278	2.62	202403_s_at		0.0245	1997.1	762.2	24	collagen, type I, alpha 2
C4A	720	2.61	214428_x_at		0.0071	3958.8	1517.5	25	complement component 4A (Rodgers blood group)
VCAN	1462	2.59	215646_s_at		0.0002	894.4	345.1	26	versican
ST18	9705	2.57	206135_at		0.0023	466.6	181.7	27	suppression of tumorigenicity 18 (breast carcinoma) (zinc finger protein)
IGF2	3481	2.54	202409_at		0.0337	1633.4	643.1	29	insulin-like growth factor 2 (somatomedin A)
APLNR	187	2.53	213592_at		0.0138	3424.9	1353.2	30	apelin receptor
EDNRB	1910	2.52	204273_at		0.0203	1630.6	646.7	31	endothelin receptor type B
GPR125	166647	2.52	210473_s_at		0.0077	2362.6	936.6	31	G protein-coupled receptor 125
CYP1B1	1545	2.46	202437_s_at		0.0128	546.4	222.3	34	cytochrome P450, family 1, subfamily B, polypeptide 1
VCAN	1462	2.45	211571_s_at		0.0007	1092	444.8	35	versican
KLF4	9314	2.44	221841_s_at		0.0026	965.7	396.2	37	Kruppel-like factor 4 (gut)
LAMP2	3920	2.4	203042_at		0.0003	2308.4	961.2	38	lysosomal-associated membrane protein 2
CRABP1	1381	2.39	205350_at		0.0112	754.8	315.9	39	cellular retinoic acid binding protein 1
LAMP2	3920	2.38	203041_s_at		0.0008	2355.1	991.5	41	lysosomal-associated membrane protein 2
AQP4	361	2.34	210906_x_at		0.0012	5063.7	2162.2	44	aquaporin 4
SSPN	8082	2.34	204963_at		0.0061	1440.8	616.4	44	sarcospan
CD24	100133941	2.34	216379_x_at		0.0283	1700.4	726.5	44	CD24 molecule
OLFML3	56944	2.33	218162_at		0.0036	581	248.8	47	olfactomedin-like 3
ASPH	444	2.32	210896_s_at		0.0007	2723.1	1175.8	48	aspartate beta-hydroxylase
PRKD3	23683	2.32	218236_s_at		0.002	412.8	177.7	48	protein kinase D3
EFEMP1	2202	2.29	201842_s_at		0.0091	7720.2	3375.5	50	EGF containing fibulin-like extracellular matrix protein 1
SPARC	6678	2.29	200665_s_at		0.0013	9190.8	4011.2	50	secreted protein, acidic, cysteine-rich (osteonectin)
TJP2	9414	2.27	202085_at		0.0008	3232.6	1424.8	52	tight junction protein 2
DCN	1634	2.25	211896_s_at		0.0054	2546.2	1132.3	54	decorin
HSPA2	3306	2.25	211538_s_at		0.0197	7735.7	3430.7	54	heat shock 70kDa protein 2
CD24	100133941	2.24	209771_x_at		0.0387	1862.9	831.9	56	CD24 molecule
FRZB	2487	2.23	203697_at		0.0447	1083.5	485.6	57	frizzled-related protein
ENPP2	5168	2.23	209392_at		0.0189	7829	3511.9	57	ectonucleotide pyrophosphatase/phosphodiesterase 2
RYR3	6263	2.23	206306_at		0.006	1701.9	762.6	57	ryanodine receptor 3
SLC13A4	26266	2.23	219824_at		0.0083	897.4	401.7	57	solute carrier family 13 (sodium/sulfate symporters), member 4
AQP4	361	2.21	210068_s_at		0.0032	6212.3	2813.9	61	aquaporin 4
SRPX	8406	2.2	204955_at		0.0094	695.4	315.4	62	sushi-repeat containing protein, X-linked
ASPA	443	2.19	206030_at		0.0222	1628.8	745.1	63	aspartoacylase
PYGM	5837	2.19	205577_at		0.0118	1514.4	690.6	63	phosphorylase, glycogen, muscle
ENPP2	5168	2.18	210839_s_at		0.0117	3754.1	1719.4	65	ectonucleotide pyrophosphatase/phosphodiesterase 2
SLC7A11	23657	2.17	217678_at		0.028	1817.7	835.8	66	solute carrier family 7 (anionic amino acid transporter light chain, xc- system), member 11
CAPN3	825	2.15	214475_x_at		0.0012	1262.5	586	67	calpain 3, (p94)
RNASE4	6038	2.14	213397_x_at		0.0006	295.2	138.1	68	ribonuclease, RNase A family, 4
ZNF83	55769	2.14	221645_s_at		0.0056	682	319	68	zinc finger protein 83
CD24	100133941	2.13	266_s_at		0.0332	414.1	194.1	70	CD24 molecule
AEBP1	165	2.12	201792_at		0.0067	2224.9	1047.3	71	AE binding protein 1
CALD1	800	2.12	201617_x_at		0.005	680.9	320.9	71	caldesmon 1
CTSH	1512	2.12	202295_s_at		0.0099	5879.2	2776.4	71	cathepsin H
ITGA6	3655	2.12	215177_s_at		0.005	814.6	385.1	71	integrin, alpha 6
FAM70A	55026	2.12	219895_at		0.0016	446.8	210.4	71	family with sequence similarity 70, member A
ENOSF1	55556	2.12	213645_at		0.0062	715.5	337.2	71	enolase superfamily member 1
ANGPT1	284	2.1	205609_at		0.0033	218.9	104	77	angiopoietin 1
VCAN	1462	2.1	204620_s_at		0.0023	2849.3	1355.8	77	versican
LEPR	3953	2.1	209894_at		0.0459	387.3	184.1	77	leptin receptor
OMD	4958	2.1	205907_s_at		0.0217	373.9	177.9	77	osteomodulin
BBOX1	8424	2.1	205363_at		0.0463	1853.9	883.7	77	butyrobetaine (gamma), 2-oxoglutarate dioxygenase (gamma-butyrobetaine hydroxylase) 1
SEMA3C	10512	2.1	203789_s_at		0.0047	648.2	308.2	77	sema domain, immunoglobulin domain (Ig), short basic domain, secreted, (semaphorin) 3C
CYP1B1	1545	2.09	202436_s_at		0.0238	1141.3	547.1	83	cytochrome P450, family 1, subfamily B, polypeptide 1
TF	7018	2.09	203400_s_at		0.0367	11755.6	5632.9	83	transferrin
GRAMD3	65983	2.09	218706_s_at		0.026	5080.5	2427.1	83	GRAM domain containing 3
COLEC12	81035	2.07	221019_s_at		0.0061	1338.8	646.5	86	collectin sub-family member 12
CALD1	800	2.06	212077_at		0.001	3054.7	1479.7	87	caldesmon 1
TPPP3	51673	2.06	218876_at		0.0191	3620.7	1759.4	87	tubulin polymerization-promoting protein family member 3
SEPP1	6414	2.05	201427_s_at		0.0118	10497	5121.2	90	selenoprotein P, plasma, 1
TGFBR3	7049	2.05	204731_at		0.0078	1632.9	797.4	90	transforming growth factor, beta receptor III
ZFP36L1	677	2.04	211965_at		0.0196	875.6	430.2	92	zinc finger protein 36, C3H type-like 1
FGF2	2247	2.04	204422_s_at		0.0159	1317.3	646.2	92	fibroblast growth factor 2 (basic)
COL6A2	1292	2.03	209156_s_at		0.0142	713.3	351.5	94	collagen, type VI, alpha 2
FAS	355	2.02	216252_x_at		0.0474	305.8	151.1	95	Fas (TNF receptor superfamily, member 6)
FRMD4B	23150	2.02	213056_at		0.0007	399	197.2	95	FERM domain containing 4B
OSBPL11	114885	2.02	218304_s_at		0.0011	1581.4	783.7	95	oxysterol binding protein-like 11
CTGF	1490	2.01	209101_at		0.0186	1071	532.7	98	connective tissue growth factor
KAL1	3730	2.01	205206_at		0.005	2350.6	1169.5	98	Kallmann syndrome 1 sequence
FA2H	79152	2.01	219429_at		0.0396	1495.7	744.7	98	fatty acid 2-hydroxylase
SLCO1A2	6579	2	207308_at		0.0047	230.9	115.4	102	solute carrier organic anion transporter family, member 1A2
SLC7A11	23657	2	209921_at		0.0494	2226.4	1114.4	102	solute carrier family 7 (anionic amino acid transporter light chain, xc- system), member 11
VCAN	1462	1.99	221731_x_at		0.0054	3249.3	1629.2	105	versican
PDE8A	5151	1.99	212522_at		0.0046	1348.6	677.5	105	phosphodiesterase 8A
TSPAN6	7105	1.99	209108_at		0.0077	1037.7	521.1	105	tetraspanin 6
DOCK10	55619	1.99	219279_at		0.0119	500.2	251.1	105	dedicator of cytokinesis 10
SPARC	6678	1.98	212667_at		0.007	2807.9	1418.5	109	secreted protein, acidic, cysteine-rich (osteonectin)
PSAT1	29968	1.98	220892_s_at		0.0107	3974.1	2006.8	109	phosphoserine aminotransferase 1
UBA6	55236	1.98	218340_s_at		0.0042	328.4	166.1	109	ubiquitin-like modifier activating enzyme 6
LAMP2	3920	1.97	200821_at		0.0003	3579.7	1819.5	112	lysosomal-associated membrane protein 2
VCAM1	7412	1.97	203868_s_at		0.0432	302.9	153.7	112	vascular cell adhesion molecule 1
COL21A1	81578	1.97	208096_s_at		0.0013	364.3	185.3	112	collagen, type XXI, alpha 1
EVI2A	2123	1.96	204774_at		0.0261	1876.2	959.2	115	ecotropic viral integration site 2A
PTGDS	5730	1.96	211663_x_at		0.0012	23129.1	11782	115	prostaglandin D2 synthase 21kDa (brain)
MAP4K5	11183	1.96	203552_at		0.0105	750.4	383.3	115	mitogen-activated protein kinase kinase kinase kinase 5
SALL1	6299	1.95	206893_at		0.0036	751.6	386.1	118	sal-like 1 (Drosophila)
UGT8	7368	1.95	208358_s_at		0.0052	1057.8	543.3	118	UDP glycosyltransferase 8
FZD7	8324	1.95	203706_s_at		0.0163	566.4	291.1	118	frizzled family receptor 7
SLC4A4	8671	1.95	210738_s_at		0.0364	326.2	167.4	118	solute carrier family 4, sodium bicarbonate cotransporter, member 4
CD58	965	1.94	205173_x_at		0.0014	331	171	123	CD58 molecule
DCN	1634	1.94	209335_at		0.0151	842.9	434.4	123	decorin
MOG	4340	1.94	214650_x_at		0.0346	3525.1	1815.2	123	myelin oligodendrocyte glycoprotein
KANK2	25959	1.94	218418_s_at		0.0063	1514	781	123	KN motif and ankyrin repeat domains 2
RASL12	51285	1.94	219167_at		0.0041	1043.9	537.1	123	RAS-like, family 12
APOD	347	1.93	201525_at		0.005	16380.8	8473.3	130	apolipoprotein D
CAPN3	825	1.93	210944_s_at		0.0042	2572.9	1330.9	130	calpain 3, (p94)
RDX	5962	1.93	212397_at		0.0055	3449	1788.5	130	radixin
HEPH	9843	1.93	203903_s_at		0.0323	1443.4	746.1	130	hephaestin
TMEM47	83604	1.93	209656_s_at		0.0056	7241.9	3754	130	transmembrane protein 47
DCN	1634	1.91	201893_x_at		0.0156	5408.6	2838.4	136	decorin
DCN	1634	1.91	211813_x_at		0.0144	4459.5	2337.6	136	decorin
ERBB3	2065	1.91	202454_s_at		0.0316	1063	556.1	136	v-erb-b2 erythroblastic leukemia viral oncogene homolog 3 (avian)
FBLN1	2192	1.91	202995_s_at		0.0023	413.2	216.4	136	fibulin 1
PLXNB3	5365	1.91	205957_at		0.0041	988.3	516.2	136	plexin B3
TRIM22	10346	1.91	213293_s_at		0.0146	1055.6	552.5	136	tripartite motif containing 22
ENOSF1	55556	1.91	204143_s_at		0.0048	481.5	251.6	136	enolase superfamily member 1
MTUS1	57509	1.9	212096_s_at		0.0027	4152.9	2180.5	143	microtubule associated tumor suppressor 1
PNN	5411	1.89	212036_s_at		0.009	1797	952.6	146	pinin, desmosome associated protein
SFRP1	6422	1.89	202036_s_at		0.0084	812.3	430	146	secreted frizzled-related protein 1
ZNF302	55900	1.89	218490_s_at		0.0013	1234.1	651.6	146	zinc finger protein 302
BMPR1A	657	1.88	204832_s_at		0.0023	884.1	469.4	152	bone morphogenetic protein receptor, type IA
MYO6	4646	1.88	203216_s_at		0.0077	1557.7	828.4	152	myosin VI
RAB7L1	8934	1.88	218700_s_at		0.0002	1059.3	562.9	152	RAB7, member RAS oncogene family-like 1
VPS13C	54832	1.88	218396_at		0.0455	1374.5	730.8	152	vacuolar protein sorting 13 homolog C (S. cerevisiae)
FAM129A	116496	1.88	217967_s_at		0.0325	317.8	168.9	152	family with sequence similarity 129, member A
CAPN3	825	1.87	211890_x_at		0.0027	1217.9	650.5	158	calpain 3, (p94)
TF	7018	1.87	214063_s_at		0.0405	6152.1	3293.7	158	transferrin
FZD7	8324	1.87	203705_s_at		0.0013	316.5	169.1	158	frizzled family receptor 7
ALDH1A2	8854	1.87	207016_s_at		0.0141	367.9	196.8	158	aldehyde dehydrogenase 1 family, member A2
FRYL	285527	1.86	212546_s_at		0.0049	1062.8	572	165	FRY-like
VCAN	1462	1.85	204619_s_at		0.005	328.5	177.3	168	versican
CD55	1604	1.85	201925_s_at		0.0073	1050.4	568.8	168	CD55 molecule, decay accelerating factor for complement (Cromer blood group)
FGFR2	2263	1.85	208228_s_at		0.006	2411.6	1303.2	168	fibroblast growth factor receptor 2
SERPIND1	3053	1.85	205576_at		0.0464	213.2	115	168	serpin peptidase inhibitor, clade D (heparin cofactor), member 1
SLC2A10	81031	1.85	221024_s_at		0.0107	529.7	286.6	168	solute carrier family 2 (facilitated glucose transporter), member 10
TMEM123	114908	1.85	211967_at		0.0117	1878.6	1015.4	168	transmembrane protein 123
BMPR1A	657	1.84	213578_at		0.0021	1373.2	748	175	bone morphogenetic protein receptor, type IA
HNMT	3176	1.84	204112_s_at		0.0017	1264	688	175	histamine N-methyltransferase
TNFRSF11B	4982	1.84	204933_s_at		0.012	249	135.2	175	tumor necrosis factor receptor superfamily, member 11b
TSPAN6	7105	1.84	209109_s_at		0.0018	745.2	405.4	175	tetraspanin 6
CLEC3B	7123	1.84	205200_at		0.0215	1445.1	785.1	175	C-type lectin domain family 3, member B
CD302	9936	1.84	203799_at		0.0157	952.2	518.1	175	CD302 molecule
CRB1	23418	1.84	220522_at		0.005	538.3	292.2	175	crumbs homolog 1 (Drosophila)
LRIG1	26018	1.84	211596_s_at		0.0003	6480	3517.7	175	leucine-rich repeats and immunoglobulin-like domains 1
MAF	4094	1.83	209348_s_at		0.0013	2447.6	1340.1	184	v-maf musculoaponeurotic fibrosarcoma oncogene homolog (avian)
PRSS23	11098	1.83	202458_at		0.0074	1056.9	578.6	184	protease, serine, 23
GREM1	26585	1.83	218469_at		0.0386	378.3	206.8	184	gremlin 1
SLC38A2	54407	1.83	218041_x_at		0.025	4249.6	2327.7	184	solute carrier family 38, member 2
MTUS1	57509	1.83	212093_s_at		0.0122	1206.2	657.8	184	microtubule associated tumor suppressor 1
Sep10	151011	1.83	212698_s_at		0.0029	679.3	371.9	184	septin 10
AGA	175	1.82	204333_s_at		0.0055	408.9	224.3	190	aspartylglucosaminidase
ANXA3	306	1.82	209369_at		0.0296	464.8	255.1	190	annexin A3
CETN3	1070	1.82	209662_at		0.0051	979.4	537.6	190	centrin, EF-hand protein, 3
PTGDS	5730	1.82	212187_x_at		0.0018	63563	34947.8	190	prostaglandin D2 synthase 21kDa (brain)
TTC37	9652	1.82	203049_s_at		0.0062	1249.3	685.3	190	tetratricopeptide repeat domain 37
PRMT3	10196	1.82	213320_at		0.0007	427.5	235.2	190	protein arginine methyltransferase 3
RNF13	11342	1.82	201780_s_at		0.0002	2339.5	1285.7	190	ring finger protein 13
CDH19	28513	1.82	206898_at		0.0311	382.6	209.8	190	cadherin 19, type 2
NOTCH2NL	388677	1.82	214722_at		0.0438	2060	1134.8	190	notch 2 N-terminal like
CA2	760	1.81	209301_at		0.0008	4778.1	2632.8	200	carbonic anhydrase II
CALD1	800	1.81	201616_s_at		0.016	841.4	465.8	200	caldesmon 1
MYO6	4646	1.81	210480_s_at		0.0014	907.5	502.6	200	myosin VI
PTPN13	5783	1.81	204201_s_at		0.0035	597.5	330.7	200	protein tyrosine phosphatase, non-receptor type 13 (APO-1/CD95 (Fas)-associated phosphatase)
SNX2	6643	1.81	202113_s_at		0.0119	1051.2	581.4	200	sorting nexin 2
QKI	9444	1.81	212262_at		0.0039	799.5	441.8	200	QKI, KH domain containing, RNA binding
SGK3	23678	1.81	220038_at		0.0181	291	161	200	serum/glucocorticoid regulated kinase family, member 3
SLC38A2	54407	1.81	220924_s_at		0.0216	5356	2964.1	200	solute carrier family 38, member 2
PDGFD	80310	1.81	219304_s_at		0.0035	223.6	123.5	200	platelet derived growth factor D
PTGDS	5730	1.8	211748_x_at		0.0015	65226.9	36249.4	210	prostaglandin D2 synthase 21kDa (brain)
ZEB1	6935	1.8	210875_s_at		0.01	228.8	127.3	210	zinc finger E-box binding homeobox 1
ASPH	444	1.79	209135_at		0.0139	1558.4	869.1	214	aspartate beta-hydroxylase
C1S	716	1.79	208747_s_at		0.0402	2173.4	1214.8	214	complement component 1, s subcomponent
NAIP	4671	1.79	204860_s_at		0.0221	424.8	237.7	214	NLR family, apoptosis inhibitory protein
KLK6	5653	1.79	204733_at		0.003	1644.1	917.6	214	kallikrein-related peptidase 6
SORD	6652	1.79	201563_at		0.0095	637.1	355.9	214	sorbitol dehydrogenase
BCAN	63827	1.79	221623_at		0.0423	1200.4	668.8	214	brevican
CPQ	10404	1.78	203501_at		0.0094	938.1	527.6	221	carboxypeptidase Q
FSTL1	11167	1.78	208782_at		0.0147	4671.6	2617.9	221	follistatin-like 1
PLCE1	51196	1.78	205112_at		7.6e-05	415.4	233.4	221	phospholipase C, epsilon 1
IQCK	124152	1.78	213392_at		0.026	1774.8	997.2	221	IQ motif containing K
CRYZ	1429	1.77	202950_at		0.0175	868	490.1	225	crystallin, zeta (quinone reductase)
RDX	5962	1.77	212398_at		0.0089	1041.2	589.6	225	radixin
FERMT2	10979	1.77	209209_s_at		0.0017	1810.3	1023.5	225	fermitin family member 2
GRAMD1C	54762	1.77	219313_at		0.0431	692.5	390.7	225	GRAM domain containing 1C
BHLHE41	79365	1.77	221530_s_at		0.0101	5149.3	2912.5	225	basic helix-loop-helix family, member e41
KCTD12	115207	1.77	212192_at		0.0026	4129.2	2328.3	225	potassium channel tetramerisation domain containing 12
CAV2	858	1.76	203324_s_at		0.0059	399.2	226.6	232	caveolin 2
IGFBP5	3488	1.76	211959_at		0.004	4405.2	2500.2	232	insulin-like growth factor binding protein 5
SCAF11	9169	1.76	206989_s_at		0.0109	840.9	478.5	232	SR-related CTD-associated factor 11
EMC2	9694	1.76	203584_at		0.0013	2960.2	1678	232	ER membrane protein complex subunit 2
LUC7L3	51747	1.76	220044_x_at		0.0114	3100.8	1758.9	232	LUC7-like 3 (S. cerevisiae)
CREBZF	58487	1.76	202979_s_at		0.0474	345.8	196.3	232	CREB/ATF bZIP transcription factor
GFAP	2670	1.75	203540_at		0.0307	61795.1	35346.3	239	glial fibrillary acidic protein
IKBKB	3551	1.75	209341_s_at		0.0039	978.9	558	239	inhibitor of kappa light polypeptide gene enhancer in B-cells, kinase beta
ITGAV	3685	1.75	202351_at		0.0036	4198.3	2399.8	239	integrin, alpha V
ITPR2	3709	1.75	202661_at		0.0016	271.6	155.2	239	inositol 1,4,5-trisphosphate receptor, type 2
SFRP1	6422	1.75	202037_s_at		0.0085	788.3	451.2	239	secreted frizzled-related protein 1
VEZF1	7716	1.75	202173_s_at		0.0005	1361.4	779.2	239	vascular endothelial zinc finger 1
DEK	7913	1.75	200934_at		0.0014	1989.5	1136.2	239	DEK oncogene
CD164	8763	1.75	208654_s_at		0.0385	1408.3	806.2	239	CD164 molecule, sialomucin
IQGAP1	8826	1.75	200791_s_at		0.01	1601.8	916.6	239	IQ motif containing GTPase activating protein 1
S100PBP	64766	1.75	218370_s_at		0.0007	880.3	503.6	239	S100P binding protein
CLMN	79789	1.75	213839_at		0.0039	731	418.1	239	calmin (calponin-like, transmembrane)
ADD3	120	1.74	201034_at		0.0449	14506.4	8327.4	250	adducin 3 (gamma)
ALCAM	214	1.74	201952_at		0.001	3838.9	2209.2	250	activated leukocyte cell adhesion molecule
ATP1A2	477	1.74	203296_s_at		0.0363	28634.1	16434.7	250	ATPase, Na+/K+ transporting, alpha 2 polypeptide
KRIT1	889	1.74	34031_i_at		0.0095	1288.5	740.6	250	KRIT1, ankyrin repeat containing
NR2F2	7026	1.74	215073_s_at		0.0061	191.2	110	250	nuclear receptor subfamily 2, group F, member 2
ERLIN2	11160	1.74	221542_s_at		0.0097	866	498.2	250	ER lipid raft associated 2
PSIP1	11168	1.74	205961_s_at		0.0115	2231.3	1285.5	250	PC4 and SFRS1 interacting protein 1
DTNA	1837	1.73	208430_s_at		0.0437	1665	960.2	258	dystrobrevin, alpha
LGALS3BP	3959	1.73	200923_at		0.0086	1931.8	1117.8	258	lectin, galactoside-binding, soluble, 3 binding protein
NID1	4811	1.73	202007_at		0.0384	275.8	159.3	258	nidogen 1
OMD	4958	1.73	205908_s_at		0.0103	144.9	83.8	258	osteomodulin
NEBL	10529	1.73	203962_s_at		0.0029	5392.1	3119.8	258	nebulette
HIBCH	26275	1.73	213374_x_at		0.0014	1669.3	966.5	258	3-hydroxyisobutyryl-CoA hydrolase
FANCL	55120	1.73	218397_at		0.0128	1220.5	706.2	258	Fanconi anemia, complementation group L
RCBTB1	55213	1.73	218352_at		0.006	1017.6	587.4	258	regulator of chromosome condensation (RCC1) and BTB (POZ) domain containing protein 1
LRRC1	55227	1.73	218816_at		0.0033	306.4	177.3	258	leucine rich repeat containing 1
SCP2	6342	1.72	201339_s_at		0.0005	2567.9	1492.4	268	sterol carrier protein 2
NRP1	8829	1.72	212298_at		0.0209	591	343.9	268	neuropilin 1
PLCE1	51196	1.72	205111_s_at		0.0054	457.2	265.4	268	phospholipase C, epsilon 1
GNG12	55970	1.72	212294_at		0.0036	1989.3	1153.4	268	guanine nucleotide binding protein (G protein), gamma 12
GCFC1	94104	1.72	218515_at		0.0463	1230	715.2	268	GC-rich sequence DNA-binding factor 1
MAN2A1	4124	1.71	205105_at		0.0457	1660.6	971.5	276	mannosidase, alpha, class 2A, member 1
CD24	100133941	1.71	208651_x_at		0.0338	1064.6	622.2	276	CD24 molecule
ELN	2006	1.7	212670_at		0.0005	538.4	316.5	281	elastin
ACSL1	2180	1.7	201963_at		0.0161	1773.6	1042.1	281	acyl-CoA synthetase long-chain family member 1
ISLR	3671	1.7	207191_s_at		0.0356	707.1	415	281	immunoglobulin superfamily containing leucine-rich repeat
LIMK2	3985	1.7	202193_at		0.0094	737.3	434.6	281	LIM domain kinase 2
NTRK2	4915	1.7	214680_at		0.0269	4549.9	2683	281	neurotrophic tyrosine kinase, receptor, type 2
PKP2	5318	1.7	207717_s_at		0.0069	152.1	89.2	281	plakophilin 2
URI1	8725	1.7	211563_s_at		0.0011	836.8	492	281	URI1, prefoldin-like chaperone
RHOQ	23433	1.7	212122_at		0.0089	266.5	156.9	281	ras homolog family member Q
KRCC1	51315	1.7	218303_x_at		0.0157	1514.9	892	281	lysine-rich coiled-coil 1
PCMTD2	55251	1.7	212406_s_at		0.0103	2636.2	1547.6	281	protein-L-isoaspartate (D-aspartate) O-methyltransferase domain containing 2
SAV1	60485	1.7	218276_s_at		6.9e-05	754.2	444	281	salvador homolog 1 (Drosophila)
DPYD	1806	1.69	204646_at		0.001	274.8	162.4	297	dihydropyrimidine dehydrogenase
ITPKB	3707	1.69	203723_at		0.0416	7718.5	4563	297	inositol-trisphosphate 3-kinase B
RYR1	6261	1.69	205485_at		0.0255	1037.9	613	297	ryanodine receptor 1 (skeletal)
ZFYVE16	9765	1.69	203651_at		0.0448	819.1	484.3	297	zinc finger, FYVE domain containing 16
SPOCK3	50859	1.69	206434_at		0.0101	632.5	374.7	297	sparc/osteonectin, cwcv and kazal-like domains proteoglycan (testican) 3
DERA	51071	1.69	218102_at		0.0264	622.6	368.6	297	deoxyribose-phosphate aldolase (putative)
PION	54103	1.69	213142_x_at		0.0388	495.1	292.9	297	pigeon homolog (Drosophila)
HEG1	57493	1.69	213069_at		0.0051	2148.3	1274.8	297	HEG homolog 1 (zebrafish)
FGFR2	2263	1.68	203639_s_at		0.0254	1535.7	913.4	309	fibroblast growth factor receptor 2
ITPR2	3709	1.68	202662_s_at		0.0041	362.4	215.7	309	inositol 1,4,5-trisphosphate receptor, type 2
THBS2	7058	1.68	203083_at		0.0037	1460.8	872.1	309	thrombospondin 2
PHIP	55023	1.68	212542_s_at		0.0162	1529.3	912.4	309	pleckstrin homology domain interacting protein
DDR1	780	1.67	207169_x_at		0.0106	7325.4	4376.3	313	discoidin domain receptor tyrosine kinase 1
DDR1	780	1.67	208779_x_at		0.0119	6105.7	3649.9	313	discoidin domain receptor tyrosine kinase 1
DDR1	780	1.67	210749_x_at		0.0143	7436.5	4454.6	313	discoidin domain receptor tyrosine kinase 1
DLG1	1739	1.67	217208_s_at		0.045	424.3	253.5	313	discs, large homolog 1 (Drosophila)
LPIN1	23175	1.67	212276_at		0.0042	2423	1447.2	313	lipin 1
CD2AP	23607	1.67	203593_at		0.0111	210.8	126.3	313	CD2-associated protein
ZBTB20	26137	1.67	205383_s_at		0.0415	2825.3	1689.6	313	zinc finger and BTB domain containing 20
HSPB8	26353	1.67	221667_s_at		0.0003	11395.7	6818.9	313	heat shock 22kDa protein 8
VPS13B	157680	1.67	213243_at		0.0116	1079.8	646.5	313	vacuolar protein sorting 13 homolog B (yeast)
FOXO1	2308	1.66	202724_s_at		0.0093	1203.8	723.6	324	forkhead box O1
PLP1	5354	1.66	210198_s_at		0.0171	35253.5	21270.5	324	proteolipid protein 1
ROCK1	6093	1.66	213044_at		0.0209	1799.6	1083.6	324	Rho-associated, coiled-coil containing protein kinase 1
SSFA2	6744	1.66	202506_at		0.0425	3220.4	1940.7	324	sperm specific antigen 2
KCTD3	51133	1.66	217894_at		0.0127	756.1	456.5	324	potassium channel tetramerisation domain containing 3
DNAJC10	54431	1.66	221782_at		0.0181	253.2	152.8	324	DnaJ (Hsp40) homolog, subfamily C, member 10
ZNF280D	54816	1.66	221213_s_at		0.012	417.9	251.2	324	zinc finger protein 280D
ACSL1	2180	1.65	207275_s_at		0.0266	1733.1	1050.2	331	acyl-CoA synthetase long-chain family member 1
CD46	4179	1.65	208783_s_at		0.015	2386.6	1443.3	331	CD46 molecule, complement regulatory protein
PGM3	5238	1.65	221788_at		0.0037	555.4	336	331	phosphoglucomutase 3
PIK3C2A	5286	1.65	213070_at		0.0407	2749.7	1665.5	331	phosphatidylinositol-4-phosphate 3-kinase, catalytic subunit type 2 alpha
PROS1	5627	1.65	207808_s_at		0.006	479	290.3	331	protein S (alpha)
EZR	7430	1.65	208622_s_at		0.0374	2126.2	1290.9	331	ezrin
RECK	8434	1.65	205407_at		0.0095	444	269.4	331	reversion-inducing-cysteine-rich protein with kazal motifs
CFLAR	8837	1.65	211317_s_at		0.0017	840.4	508.3	331	CASP8 and FADD-like apoptosis regulator
NUP160	23279	1.65	212709_at		0.0004	206.8	125	331	nucleoporin 160kDa
ZNF451	26036	1.65	212557_at		0.0373	1209.7	733.3	331	zinc finger protein 451
NMD3	51068	1.65	218036_x_at		0.0059	776.2	471.2	331	NMD3 homolog (S. cerevisiae)
SLC6A20	54716	1.65	219614_s_at		0.0237	165.1	99.9	331	solute carrier family 6 (proline IMINO transporter), member 20
SEMA6A	57556	1.65	215028_at		0.0455	247.6	150.1	331	sema domain, transmembrane domain (TM), and cytoplasmic domain, (semaphorin) 6A
MRPS14	63931	1.65	203801_at		0.0027	834.9	507.2	331	mitochondrial ribosomal protein S14
TMEM47	83604	1.65	209655_s_at		0.0132	2648.4	1609.5	331	transmembrane protein 47
ITPR2	3709	1.64	202660_at		0.0073	335.6	204.5	349	inositol 1,4,5-trisphosphate receptor, type 2
VWA5A	4013	1.64	210102_at		0.0054	802.5	489.1	349	von Willebrand factor A domain containing 5A
PLXNB1	5364	1.64	215807_s_at		0.0099	2623.5	1602.5	349	plexin B1
SVIL	6840	1.64	202565_s_at		0.0292	411.8	250.4	349	supervillin
NR2F2	7026	1.64	209120_at		0.0137	704.7	429.1	349	nuclear receptor subfamily 2, group F, member 2
YES1	7525	1.64	202932_at		0.0337	470.7	287.3	349	v-yes-1 Yamaguchi sarcoma viral oncogene homolog 1
IVNS1ABP	10625	1.64	201362_at		0.0236	652.1	398.7	349	influenza virus NS1A binding protein
ZNF273	10793	1.64	215239_x_at		0.021	298.4	181.9	349	zinc finger protein 273
TAB2	23118	1.64	210284_s_at		0.0278	1804.2	1102.5	349	TGF-beta activated kinase 1/MAP3K7 binding protein 2
FAM208A	23272	1.64	209285_s_at		0.0376	891.2	544.8	349	family with sequence similarity 208, member A
BHMT2	23743	1.64	219902_at		0.0003	375.2	229	349	betaine--homocysteine S-methyltransferase 2
TAX1BP3	30851	1.64	209154_at		0.0443	4434	2702.2	349	Tax1 (human T-cell leukemia virus type I) binding protein 3
LIMA1	51474	1.64	217892_s_at		0.0038	1279.3	779.5	349	LIM domain and actin binding 1
LGR4	55366	1.64	218326_s_at		0.0011	472.7	288.8	349	leucine-rich repeat containing G protein-coupled receptor 4
IGF2	3481	1.63	202410_x_at		0.0249	516.4	316.9	376	insulin-like growth factor 2 (somatomedin A)
IL6ST	3572	1.63	212196_at		0.0347	2871.2	1765.9	376	interleukin 6 signal transducer (gp130, oncostatin M receptor)
ITGA6	3655	1.63	201656_at		0.0329	907.9	558.1	376	integrin, alpha 6
RFX4	5992	1.63	207672_at		0.0411	268.8	165	376	regulatory factor X, 4 (influences HLA class II expression)
RAB7L1	8934	1.63	218699_at		0.0019	1414.6	865.7	376	RAB7, member RAS oncogene family-like 1
QKI	9444	1.63	214541_s_at		0.0019	306.6	188.4	376	QKI, KH domain containing, RNA binding
TANK	10010	1.63	209451_at		0.0025	628.3	385.3	376	TRAF family member-associated NFKB activator
ERLIN2	11160	1.63	221543_s_at		0.021	1074.4	659.1	376	ER lipid raft associated 2
METTL3	56339	1.63	209265_s_at		0.0003	1774.6	1089.1	376	methyltransferase like 3
Sep10	151011	1.63	214720_x_at		0.0025	221.2	135.8	376	septin 10
OLFML2A	169611	1.63	213075_at		0.029	586.8	360.5	376	olfactomedin-like 2A
CAT	847	1.62	201432_at		0.0354	4763.6	2948.9	389	catalase
IRF2	3660	1.62	203275_at		7.5e-05	518.8	319.7	389	interferon regulatory factor 2
ITGB4	3691	1.62	204989_s_at		0.0314	731.2	450.5	389	integrin, beta 4
MTM1	4534	1.62	36920_at		0.0003	219.4	135.3	389	myotubularin 1
TCF7L2	6934	1.62	216511_s_at		0.0015	1329.1	822.1	389	transcription factor 7-like 2 (T-cell specific, HMG-box)
ZNF711	7552	1.62	207781_s_at		0.0353	156.8	96.6	389	zinc finger protein 711
ARHGEF26	26084	1.62	222121_at		0.0005	222	137.3	389	Rho guanine nucleotide exchange factor (GEF) 26
TMED7	51014	1.62	214658_at		0.0028	800.6	495.3	389	transmembrane emp24 protein transport domain containing 7
C1RL	51279	1.62	218983_at		0.0143	379.7	233.9	389	complement component 1, r subcomponent-like
FAM198B	51313	1.62	219872_at		0.0122	250.7	154.6	389	family with sequence similarity 198, member B
ARGLU1	55082	1.62	218067_s_at		0.0443	4208.5	2592.7	389	arginine and glutamate rich 1
PLBD1	79887	1.62	218454_at		0.0016	225.1	139.2	389	phospholipase B domain containing 1
THSD7A	221981	1.62	214920_at		0.0089	726.7	449.2	389	thrombospondin, type I, domain containing 7A
DDR1	780	1.61	1007_s_at		0.0084	9562.1	5956.5	404	discoidin domain receptor tyrosine kinase 1
CAT	847	1.61	211922_s_at		0.0373	1459.1	908.6	404	catalase
CTSK	1513	1.61	202450_s_at		0.0022	538.1	334.7	404	cathepsin K
EVI2B	2124	1.61	211742_s_at		0.0283	298.3	185.5	404	ecotropic viral integration site 2B
ITGA7	3679	1.61	209663_s_at		0.0014	1172	730.1	404	integrin, alpha 7
NCAM1	4684	1.61	217359_s_at		0.038	1223.9	760.8	404	neural cell adhesion molecule 1
NTRK2	4915	1.61	221796_at		0.029	16236.3	10110.9	404	neurotrophic tyrosine kinase, receptor, type 2
PFKFB2	5208	1.61	209992_at		0.0098	700.9	436	404	6-phosphofructo-2-kinase/fructose-2,6-biphosphatase 2
PKD2	5311	1.61	203688_at		0.0341	883.1	549.6	404	polycystic kidney disease 2 (autosomal dominant)
TGFB2	7042	1.61	209909_s_at		0.0109	169.9	105.6	404	transforming growth factor, beta 2
FAM189A2	9413	1.61	213900_at		0.0273	1253.1	777.3	404	family with sequence similarity 189, member A2
ZCCHC11	23318	1.61	212704_at		0.0069	1096.3	682.7	404	zinc finger, CCHC domain containing 11
CCDC28A	25901	1.61	209479_at		0.0288	2512.5	1561.8	404	coiled-coil domain containing 28A
BBX	56987	1.61	213016_at		0.0138	2138.1	1331.5	404	bobby sox homolog (Drosophila)
MID1IP1	58526	1.61	218251_at		0.004	2830.4	1753.3	404	MID1 interacting protein 1
HMGN5	79366	1.61	221606_s_at		0.0021	224.5	139.4	404	high mobility group nucleosome binding domain 5
PRELP	5549	1.6	204223_at		0.0361	1494.4	933.2	425	proline/arginine-rich end leucine-rich repeat protein
RARRES2	5919	1.6	209496_at		0.0108	946.5	591.6	425	retinoic acid receptor responder (tazarotene induced) 2
SMARCA1	6594	1.6	215294_s_at		0.0042	796.9	498	425	SWI/SNF related, matrix associated, actin dependent regulator of chromatin, subfamily a, member 1
NR2F2	7026	1.6	209121_x_at		0.0033	1769.6	1107.6	425	nuclear receptor subfamily 2, group F, member 2
SWAP70	23075	1.6	209307_at		0.0211	860.8	537.4	425	SWAP switching B-cell complex 70kDa subunit
UBXN4	23190	1.6	212008_at		0.0423	1025.9	641.3	425	UBX domain protein 4
MOXD1	26002	1.6	209708_at		0.0489	886.5	554	425	monooxygenase, DBH-like 1
CREBZF	58487	1.6	202978_s_at		0.016	467.1	292.1	425	CREB/ATF bZIP transcription factor
HSPBAP1	79663	1.6	219284_at		0.0018	427.4	267.3	425	HSPB (heat shock 27kDa) associated protein 1
ZMYM6NB	100506144	1.6	213698_at		0.0104	617.3	387	425	ZMYM6 neighbor
AGA	175	1.59	204332_s_at		0.0215	391.8	246.1	442	aspartylglucosaminidase
DST	667	1.59	212253_x_at		0.0176	2389	1499.1	442	dystonin
ID1	3397	1.59	208937_s_at		0.0384	2920.7	1834.8	442	inhibitor of DNA binding 1, dominant negative helix-loop-helix protein
IL6ST	3572	1.59	212195_at		0.0085	6916	4347.4	442	interleukin 6 signal transducer (gp130, oncostatin M receptor)
MCAM	4162	1.59	211340_s_at		0.0038	1951.4	1224.3	442	melanoma cell adhesion molecule
NEK1	4750	1.59	213331_s_at		0.0172	587.1	370.2	442	NIMA (never in mitosis gene a)-related kinase 1
PON2	5445	1.59	210830_s_at		0.0481	7295.8	4598.1	442	paraoxonase 2
SEMA5A	9037	1.59	213169_at		0.03	680.7	428.9	442	sema domain, seven thrombospondin repeats (type 1 and type 1-like), transmembrane domain (TM) and short cytoplasmic domain, (semaphorin) 5A
PHF3	23469	1.59	217952_x_at		0.0054	876.8	551.8	442	PHD finger protein 3
DENND4C	55667	1.59	205684_s_at		0.0057	549.5	344.8	442	DENN/MADD domain containing 4C
APC	324	1.58	216933_x_at		0.0481	1153.9	731.4	459	adenomatous polyposis coli
DST	667	1.58	215016_x_at		0.014	6143.3	3892.5	459	dystonin
C11orf9	745	1.58	204073_s_at		0.0046	2528.3	1599.1	459	chromosome 11 open reading frame 9
HADH	3033	1.58	211569_s_at		0.0052	999.2	630.6	459	hydroxyacyl-CoA dehydrogenase
LCAT	3931	1.58	204428_s_at		0.0268	511.8	323.2	459	lecithin-cholesterol acyltransferase
PHKB	5257	1.58	202739_s_at		0.0128	924.9	585.9	459	phosphorylase kinase, beta
SSR1	6745	1.58	200890_s_at		0.0049	445.5	282.7	459	signal sequence receptor, alpha
STXBP3	6814	1.58	203310_at		0.0034	2305	1461.4	459	syntaxin binding protein 3
PPAP2C	8612	1.58	209529_at		0.0044	431.2	272.4	459	phosphatidic acid phosphatase type 2C
QKI	9444	1.58	212263_at		0.0226	2365.3	1501.6	459	QKI, KH domain containing, RNA binding
ZNF652	22834	1.58	205594_at		0.0122	1207.8	766.4	459	zinc finger protein 652
SMCHD1	23347	1.58	212577_at		0.0378	489.9	309.5	459	structural maintenance of chromosomes flexible hinge domain containing 1
SLC35A5	55032	1.58	218519_at		0.0038	1633.7	1033.6	459	solute carrier family 35, member A5
TMEM135	65084	1.58	222209_s_at		0.0302	1059.1	669.3	459	transmembrane protein 135
ARHGAP12	94134	1.58	207606_s_at		0.0178	976.8	619.6	459	Rho GTPase activating protein 12
SREK1	140890	1.58	212721_at		0.0347	1234.5	783.3	459	splicing regulatory glutamine/lysine-rich protein 1
SGMS1	259230	1.58	212989_at		0.0007	736.5	466.5	459	sphingomyelin synthase 1
DST	667	1.57	212254_s_at		0.0154	7520.8	4794.3	480	dystonin
COL9A2	1298	1.57	213622_at		0.0157	1123.1	717.3	480	collagen, type IX, alpha 2
CD55	1604	1.57	201926_s_at		0.0071	1144.3	726.7	480	CD55 molecule, decay accelerating factor for complement (Cromer blood group)
GATM	2628	1.57	203178_at		0.0039	4912.6	3121.8	480	glycine amidinotransferase (L-arginine:glycine amidinotransferase)
PCOLCE	5118	1.57	202465_at		0.0458	470.3	300.3	480	procollagen C-endopeptidase enhancer
TLR2	7097	1.57	204924_at		0.0368	685.2	435.6	480	toll-like receptor 2
LITAF	9516	1.57	200706_s_at		0.0134	2094.6	1337.5	480	lipopolysaccharide-induced TNF factor
NET1	10276	1.57	201830_s_at		0.0095	1061.8	677.2	480	neuroepithelial cell transforming 1
NEBL	10529	1.57	207279_s_at		0.0044	496.7	316	480	nebulette
UBR5	51366	1.57	208884_s_at		0.01	2099.3	1333.9	480	ubiquitin protein ligase E3 component n-recognin 5
VPS54	51542	1.57	218423_x_at		0.0365	551.4	351.2	480	vacuolar protein sorting 54 homolog (S. cerevisiae)
CLDND1	56650	1.57	208925_at		0.0086	9289.8	5932.1	480	claudin domain containing 1
ACSS3	79611	1.57	219616_at		0.0033	477.4	304.5	480	acyl-CoA synthetase short-chain family member 3
ADAM10	102	1.56	214895_s_at		0.0244	293.9	188.8	498	ADAM metallopeptidase domain 10
LIMK2	3985	1.56	210582_s_at		0.0069	1136.2	730	498	LIM domain kinase 2
MCAM	4162	1.56	210869_s_at		0.0053	961.8	615.7	498	melanoma cell adhesion molecule
PRKX	5613	1.56	204061_at		0.0123	373.8	239.8	498	protein kinase, X-linked
RPL17	6139	1.56	214291_at		0.0101	429.9	275.9	498	ribosomal protein L17
SCP2	6342	1.56	211733_x_at		0.0038	2821.5	1810.1	498	sterol carrier protein 2
SDC2	6383	1.56	212154_at		0.012	1552.5	993	498	syndecan 2
KDM6A	7403	1.56	203992_s_at		0.0061	411.8	264.1	498	lysine (K)-specific demethylase 6A
VEZF1	7716	1.56	202171_at		0.006	1616.1	1032.8	498	vascular endothelial zinc finger 1
PER3	8863	1.56	221045_s_at		0.0243	1124.7	722.9	498	period homolog 3 (Drosophila)
SMC3	9126	1.56	209259_s_at		0.003	859.7	551.3	498	structural maintenance of chromosomes 3
QKI	9444	1.56	212636_at		0.0306	14924.7	9539.3	498	QKI, KH domain containing, RNA binding
FNBP1	23048	1.56	212288_at		0.0021	4088.1	2626.5	498	formin binding protein 1
EFR3A	23167	1.56	212150_at		0.0265	2492.5	1600.1	498	EFR3 homolog A (S. cerevisiae)
HBP1	26959	1.56	209102_s_at		0.0048	1610	1033.7	498	HMG-box transcription factor 1
LARP7	51574	1.56	212785_s_at		0.0036	778.6	500.5	498	La ribonucleoprotein domain family, member 7
LUC7L3	51747	1.56	203804_s_at		0.0415	3235.4	2076.5	498	LUC7-like 3 (S. cerevisiae)
ECHDC2	55268	1.56	218552_at		0.0111	2577.4	1655.3	498	enoyl CoA hydratase domain containing 2
MDM1	56890	1.56	213761_at		0.0234	300.6	193.2	498	Mdm1 nuclear protein homolog (mouse)
PTRF	284119	1.56	208789_at		0.0106	1474.1	947.7	498	polymerase I and transcript release factor
DDX5	1655	1.55	200033_at		0.0039	13392.7	8624.5	524	DEAD (Asp-Glu-Ala-Asp) box helicase 5
IGSF1	3547	1.55	207695_s_at		0.007	420.3	271.6	524	immunoglobulin superfamily, member 1
LTBP1	4052	1.55	202729_s_at		0.005	1133.2	731.7	524	latent transforming growth factor beta binding protein 1
MAOB	4129	1.55	204041_at		0.0425	11476.7	7404.7	524	monoamine oxidase B
NBN	4683	1.55	202906_s_at		0.0364	478.4	309.2	524	nibrin
RALGDS	5900	1.55	209051_s_at		0.0008	3153.1	2040.3	524	ral guanine nucleotide dissociation stimulator
RFC1	5981	1.55	208021_s_at		0.0005	815.9	525.1	524	replication factor C (activator 1) 1, 145kDa
WIPF1	7456	1.55	202664_at		0.0252	422.6	272.8	524	WAS/WASL interacting protein family, member 1
HS2ST1	9653	1.55	203285_s_at		0.0197	669.8	432.1	524	heparan sulfate 2-O-sulfotransferase 1
RBM5	10181	1.55	201394_s_at		0.0378	2453.5	1582.6	524	RNA binding motif protein 5
TOB2	10766	1.55	222243_s_at		0.0079	1547	1000.2	524	transducer of ERBB2, 2
ADAM28	10863	1.55	205997_at		0.0205	259.4	167.4	524	ADAM metallopeptidase domain 28
ZBTB1	22890	1.55	213376_at		0.0385	541.3	349.2	524	zinc finger and BTB domain containing 1
RHOQ	23433	1.55	214449_s_at		0.0071	1122.2	722.9	524	ras homolog family member Q
LSM14A	26065	1.55	212131_at		0.0009	2252	1454.7	524	LSM14A, SCD6 homolog A (S. cerevisiae)
CEP192	55125	1.55	218827_s_at		0.0055	348.5	225.1	524	centrosomal protein 192kDa
WDR11	55717	1.55	218090_s_at		0.0084	945.3	610.6	524	WD repeat domain 11
SLC39A8	64116	1.55	209267_s_at		0.0031	444.6	285.9	524	solute carrier family 39 (zinc transporter), member 8
FAM114A1	92689	1.55	213455_at		0.0114	712.6	460.7	524	family with sequence similarity 114, member A1
CPM	1368	1.54	206100_at		0.0262	510.9	331.7	553	carboxypeptidase M
CTSO	1519	1.54	203758_at		0.032	1021.4	662.4	553	cathepsin O
DMD	1756	1.54	203881_s_at		0.0168	1605.2	1041.2	553	dystrophin
GATM	2628	1.54	216733_s_at		0.0065	6797.5	4425.5	553	glycine amidinotransferase (L-arginine:glycine amidinotransferase)
GPM6B	2824	1.54	209168_at		0.0059	8918.7	5804.7	553	glycoprotein M6B
H3F3A	3020	1.54	213826_s_at		0.024	587.2	381.6	553	H3 histone, family 3A
PHKB	5257	1.54	202738_s_at		0.0179	958.4	623.4	553	phosphorylase kinase, beta
ROCK1	6093	1.54	214578_s_at		0.0146	634.6	411.1	553	Rho-associated, coiled-coil containing protein kinase 1
CFLAR	8837	1.54	210564_x_at		0.0018	576.9	373.9	553	CASP8 and FADD-like apoptosis regulator
TESK2	10420	1.54	205486_at		0.0123	711.1	461.5	553	testis-specific kinase 2
STAG2	10735	1.54	207983_s_at		0.0035	1013.9	658	553	stromal antigen 2
KIAA1033	23325	1.54	215936_s_at		0.0125	664.2	431.1	553	KIAA1033
CAPN7	23473	1.54	203357_s_at		0.0039	626.9	408.3	553	calpain 7
CYB5R2	51700	1.54	220230_s_at		0.0304	703.5	458.2	553	cytochrome b5 reductase 2
WWOX	51741	1.54	210695_s_at		0.0323	1536.3	999	553	WW domain containing oxidoreductase
PIEZO2	63895	1.54	219602_s_at		0.0049	349.4	226.3	553	piezo-type mechanosensitive ion channel component 2
FAM111A	63901	1.54	218248_at		0.0189	363	235.4	553	family with sequence similarity 111, member A
ARHGAP6	395	1.53	206167_s_at		0.0037	295.4	193.3	576	Rho GTPase activating protein 6
DAB2	1601	1.53	201279_s_at		0.0251	797.4	521.1	576	disabled homolog 2, mitogen-responsive phosphoprotein (Drosophila)
DAB2	1601	1.53	210757_x_at		0.0201	802.6	525.7	576	disabled homolog 2, mitogen-responsive phosphoprotein (Drosophila)
GPC4	2239	1.53	204983_s_at		0.003	384.8	252.1	576	glypican 4
IL11RA	3590	1.53	204773_at		0.0018	478.3	312.9	576	interleukin 11 receptor, alpha
KCNN3	3782	1.53	205903_s_at		0.0189	844.4	552.4	576	potassium intermediate/small conductance calcium-activated channel, subfamily N, member 3
SLCO1A2	6579	1.53	211480_s_at		0.0252	254.3	166.3	576	solute carrier organic anion transporter family, member 1A2
SRP72	6731	1.53	208800_at		0.0395	1219	794.6	576	signal recognition particle 72kDa
ST13	6767	1.53	208666_s_at		0.0012	2502.4	1633.3	576	suppression of tumorigenicity 13 (colon carcinoma) (Hsp70 interacting protein)
STK3	6788	1.53	204068_at		0.0089	557.1	363.7	576	serine/threonine kinase 3
HAT1	8520	1.53	203138_at		0.0114	664.3	434.2	576	histone acetyltransferase 1
MPDZ	8777	1.53	205079_s_at		0.0031	1802	1176.8	576	multiple PDZ domain protein
KANK1	23189	1.53	213005_s_at		0.0408	3813.3	2489.3	576	KN motif and ankyrin repeat domains 1
CHMP2B	25978	1.53	202538_s_at		0.0091	1117.1	730	576	charged multivesicular body protein 2B
REV1	51455	1.53	218428_s_at		0.0433	939.1	613.5	576	REV1, polymerase (DNA directed)
STEAP3	55240	1.53	218424_s_at		0.0034	550.5	360	576	STEAP family member 3, metalloreductase
CCDC88A	55704	1.53	221078_s_at		0.0419	410.9	269.4	576	coiled-coil domain containing 88A
RCOR3	55758	1.53	218344_s_at		0.0264	282.1	183.9	576	REST corepressor 3
EFHC1	114327	1.53	219833_s_at		0.0071	479	312.7	576	EF-hand domain (C-terminal) containing 1
ANXA4	307	1.52	201301_s_at		0.0094	1026.5	677.5	607	annexin A4
FHL1	2273	1.52	210299_s_at		0.0012	4699.1	3084.7	607	four and a half LIM domains 1
KTN1	3895	1.52	214709_s_at		0.0108	3828.9	2511.8	607	kinectin 1 (kinesin receptor)
LTBP3	4054	1.52	219922_s_at		0.0033	2086.9	1377	607	latent transforming growth factor beta binding protein 3
NAP1L1	4673	1.52	208754_s_at		0.0338	2621	1722	607	nucleosome assembly protein 1-like 1
NOTCH2	4853	1.52	212377_s_at		0.0289	2764.2	1824.1	607	notch 2
CDK18	5129	1.52	214797_s_at		0.0003	1153.8	759.5	607	cyclin-dependent kinase 18
RFC1	5981	1.52	209085_x_at		0.0015	760.3	499.8	607	replication factor C (activator 1) 1, 145kDa
RPL10	6134	1.52	221989_at		0.0228	1159.9	761.5	607	ribosomal protein L10
UTRN	7402	1.52	213022_s_at		0.0139	466.7	307.8	607	utrophin
GYG2	8908	1.52	210964_s_at		0.0105	377.5	248.1	607	glycogenin 2
AIMP1	9255	1.52	202542_s_at		0.0374	1032	680.7	607	aminoacyl tRNA synthetase complex-interacting multifunctional protein 1
USP34	9736	1.52	212065_s_at		0.0447	396.1	259.9	607	ubiquitin specific peptidase 34
KIAA0494	9813	1.52	201776_s_at		0.011	1405	923.8	607	KIAA0494
AKAP9	10142	1.52	210962_s_at		0.033	1374.1	901.1	607	A kinase (PRKA) anchor protein (yotiao) 9
NINL	22981	1.52	207705_s_at		0.0048	568.1	373.7	607	ninein-like
ENDOD1	23052	1.52	212573_at		0.0068	2405.9	1584.3	607	endonuclease domain containing 1
HIBCH	26275	1.52	203711_s_at		0.0006	506.7	333	607	3-hydroxyisobutyryl-CoA hydrolase
TAX1BP3	30851	1.52	215464_s_at		0.013	1180.3	776.3	607	Tax1 (human T-cell leukemia virus type I) binding protein 3
CCDC91	55297	1.52	218545_at		0.0385	762.5	501.9	607	coiled-coil domain containing 91
IDI2-AS1	55853	1.52	220703_at		0.0166	452.1	297.5	607	IDI2 antisense RNA 1
TRMT11	60487	1.52	218877_s_at		0.0205	1123.8	737.5	607	tRNA methyltransferase 11 homolog (S. cerevisiae)
DHX40	79665	1.52	218277_s_at		0.0092	1325.7	871.9	607	DEAH (Asp-Glu-Ala-His) box polypeptide 40
DPY19L4	286148	1.52	213391_at		0.0127	429	282.6	607	dpy-19-like 4 (C. elegans)
ASAH1	427	1.51	213702_x_at		0.0019	7005.3	4632.1	642	N-acylsphingosine amidohydrolase (acid ceramidase) 1
FGFR2	2263	1.51	211401_s_at		0.0274	775.3	514.2	642	fibroblast growth factor receptor 2
GALC	2581	1.51	204417_at		0.0055	2506.5	1665.3	642	galactosylceramidase
RBPJ	3516	1.51	207785_s_at		0.0274	2186.3	1445.4	642	recombination signal binding protein for immunoglobulin kappa J region
LAMB2	3913	1.51	216264_s_at		0.0128	837.1	553.6	642	laminin, beta 2 (laminin S)
MYH11	4629	1.51	201496_x_at		0.0434	253	167.6	642	myosin, heavy chain 11, smooth muscle
PMP22	5376	1.51	210139_s_at		0.0221	8356.2	5529.2	642	peripheral myelin protein 22
PSAP	5660	1.51	200866_s_at		0.0278	11164.5	7402.4	642	prosaposin
QDPR	5860	1.51	209123_at		0.0001	21792.8	14436.2	642	quinoid dihydropteridine reductase
RDX	5962	1.51	204969_s_at		0.0053	243.2	160.7	642	radixin
RNASE4	6038	1.51	205158_at		0.0151	206.1	136.7	642	ribonuclease, RNase A family, 4
S100A6	6277	1.51	217728_at		0.005	5698.6	3766.5	642	S100 calcium binding protein A6
ZNF43	7594	1.51	206695_x_at		0.0038	757.4	502.1	642	zinc finger protein 43
SMC1A	8243	1.51	201589_at		0.0054	1078.5	716.4	642	structural maintenance of chromosomes 1A
CFLAR	8837	1.51	211862_x_at		0.0057	803.6	532.8	642	CASP8 and FADD-like apoptosis regulator
PDLIM5	10611	1.51	203243_s_at		0.0141	1933.6	1282.9	642	PDZ and LIM domain 5
PSIP1	11168	1.51	209337_at		0.0121	3751.9	2491.6	642	PC4 and SFRS1 interacting protein 1
NID2	22795	1.51	204114_at		0.044	165.4	109.2	642	nidogen 2 (osteonidogen)
FBXL5	26234	1.51	209004_s_at		0.0006	5455.8	3608.2	642	F-box and leucine-rich repeat protein 5
CHPT1	56994	1.51	221675_s_at		0.0038	4663.9	3084.6	642	choline phosphotransferase 1
SLC30A5	64924	1.51	218989_x_at		0.0301	630	416.1	642	solute carrier family 30 (zinc transporter), member 5
DCLK2	166614	1.51	216724_at		0.006	363	240.5	642	doublecortin-like kinase 2
JAG1	182	1.5	216268_s_at		0.0113	1730.3	1154.4	678	jagged 1
ALCAM	214	1.5	201951_at		0.0067	1077.2	718.4	678	activated leukocyte cell adhesion molecule
CAPZA2	830	1.5	201238_s_at		0.0348	4317.2	2873.4	678	capping protein (actin filament) muscle Z-line, alpha 2
HDAC1	3065	1.5	201209_at		0.0178	1127.2	754	678	histone deacetylase 1
IGFBP7	3490	1.5	201163_s_at		0.0243	6448.8	4303.7	678	insulin-like growth factor binding protein 7
LEPR	3953	1.5	211356_x_at		0.0312	203.9	135.8	678	leptin receptor
MYO1D	4642	1.5	212338_at		0.0305	312.2	207.9	678	myosin ID
RPA1	6117	1.5	201529_s_at		0.0065	718.7	479.1	678	replication protein A1, 70kDa
TCF12	6938	1.5	208986_at		0.0211	2194.2	1465.2	678	transcription factor 12
GREB1	9687	1.5	205862_at		0.0334	444.6	296.5	678	growth regulation by estrogen in breast cancer 1
ZEB2	9839	1.5	203603_s_at		0.0162	1244.1	827.5	678	zinc finger E-box binding homeobox 2
GPSM2	29899	1.5	205240_at		0.0025	645.2	431.2	678	G-protein signaling modulator 2
SPOCK3	50859	1.5	206433_s_at		0.0103	413.4	275.4	678	sparc/osteonectin, cwcv and kazal-like domains proteoglycan (testican) 3
NXT2	55916	1.5	209628_at		0.0343	263.1	175.1	678	nuclear transport factor 2-like export factor 2
NUP107	57122	1.5	218768_at		0.0063	521.5	347.8	678	nucleoporin 107kDa
KIAA1109	84162	1.5	216294_s_at		0.0022	486.7	324.7	678	KIAA1109
OSBPL9	114883	1.5	218047_at		0.0073	1998	1329.9	678	oxysterol binding protein-like 9
PDX1	3651	-1.5	210938_at		0.0059	139.8	210.3	678	pancreatic and duodenal homeobox 1
KCNC1	3746	-1.5	208477_at		0.0083	1676.5	2517.4	678	potassium voltage-gated channel, Shaw-related subfamily, member 1
KIFC3	3801	-1.5	209661_at		0.001	594.6	894.4	678	kinesin family member C3
MC1R	4157	-1.5	205458_at		0.0189	429.4	643.4	678	melanocortin 1 receptor (alpha melanocyte stimulating hormone receptor)
MVD	4597	-1.5	203027_s_at		0.0009	375.2	561.4	678	mevalonate (diphospho) decarboxylase
PLXNA2	5362	-1.5	207290_at		0.0036	375.2	562.2	678	plexin A2
POU3F1	5453	-1.5	210475_at		0.0064	277.9	415.7	678	POU class 3 homeobox 1
SCNN1A	6337	-1.5	217264_s_at		0.0104	318.1	476.4	678	sodium channel, non-voltage-gated 1 alpha subunit
VIPR1	7433	-1.5	205019_s_at		0.0263	1149.5	1727.2	678	vasoactive intestinal peptide receptor 1
TCAP	8557	-1.5	205766_at		0.0019	306.7	461	678	titin-cap
RASGRP2	10235	-1.5	214368_at		0.0041	493.3	740.5	678	RAS guanyl releasing protein 2 (calcium and DAG-regulated)
CELF3	11189	-1.5	215045_at		0.001	1320.6	1978.8	678	CUGBP, Elav-like family member 3
LOC254896	254896	-1.5	210483_at		0.0049	469.5	704.8	678	uncharacterized LOC254896
LOC399904	399904	-1.5	213740_s_at		0.0053	291.1	436.5	678	uncharacterized LOC399904
BCL2	596	-1.51	207005_s_at		0.0144	309.3	466.1	642	B-cell CLL/lymphoma 2
MPPED1	758	-1.51	206436_at		0.0062	502.7	757.2	642	metallophosphoesterase domain containing 1
DAPK3	1613	-1.51	203891_s_at		0.0026	486.1	732.1	642	death-associated protein kinase 3
ETV5	2119	-1.51	203349_s_at		0.0332	1893.7	2862	642	ets variant 5
KCNQ2	3785	-1.51	211486_s_at		0.0009	302	455.4	642	potassium voltage-gated channel, KQT-like subfamily, member 2
TACSTD2	4070	-1.51	202285_s_at		0.0011	157.5	237.9	642	tumor-associated calcium signal transducer 2
POMC	5443	-1.51	205720_at		0.0022	222	336.2	642	proopiomelanocortin
SEMA3F	6405	-1.51	209730_at		0.0039	649	977	642	sema domain, immunoglobulin domain (Ig), short basic domain, secreted, (semaphorin) 3F
PHYHIP	9796	-1.51	205325_at		0.0124	5005.4	7535.8	642	phytanoyl-CoA 2-hydroxylase interacting protein
BBC3	27113	-1.51	211692_s_at		0.0045	965.4	1459	642	BCL2 binding component 3
TMEM180	79847	-1.51	219745_at		0.0054	473.3	716.9	642	transmembrane protein 180
WDR76	79968	-1.51	205519_at		0.0016	112.1	169.4	642	WD repeat domain 76
TTBK2	146057	-1.51	213922_at		0.0348	1206.7	1821.5	642	tau tubulin kinase 2
EMD	2010	-1.52	209477_at		0.0079	1335.3	2031.5	607	emerin
GAP43	2596	-1.52	216963_s_at		0.0111	5350.5	8145.7	607	growth associated protein 43
MATK	4145	-1.52	206267_s_at		0.0017	968.3	1472	607	megakaryocyte-associated tyrosine kinase
TONSL	4796	-1.52	207137_at		0.0085	133.6	203.6	607	tonsoku-like, DNA repair protein
NGF	4803	-1.52	206814_at		0.0039	230.1	349.7	607	nerve growth factor (beta polypeptide)
SOX4	6659	-1.52	201418_s_at		0.0031	618.4	940.6	607	SRY (sex determining region Y)-box 4
RASGRP1	10125	-1.52	205590_at		0.0122	1572.8	2386.5	607	RAS guanyl releasing protein 1 (calcium and DAG-regulated)
RAB17	64284	-1.52	218931_at		0.0005	327.2	498.6	607	RAB17, member RAS oncogene family
AGAP2	116986	-1.52	206152_at		0.0009	889.5	1352.3	607	ArfGAP with GTPase domain, ankyrin repeat and PH domain 2
LTK	4058	-1.53	207106_s_at		0.0105	247.7	379.8	576	leukocyte receptor tyrosine kinase
RARB	5915	-1.53	208412_s_at		0.0041	157.6	241.1	576	retinoic acid receptor, beta
RHAG	6005	-1.53	206146_s_at		0.002	176.4	270.1	576	Rh-associated glycoprotein
DUX4	22947	-1.53	216473_x_at		0.0104	893.7	1364.5	576	double homeobox 4
FOXP3	50943	-1.53	221333_at		0.0047	163.2	249.3	576	forkhead box P3
DBNDD1	79007	-1.53	222234_s_at		0.0314	887.6	1356.7	576	dysbindin (dystrobrevin binding protein 1) domain containing 1
DHRS11	79154	-1.53	218756_s_at		0.0346	883.9	1349.6	576	dehydrogenase/reductase (SDR family) member 11
SIX5	147912	-1.53	217661_x_at		0.0061	163.5	249.5	576	SIX homeobox 5
CYP2A13	1553	-1.54	208327_at		0.0075	444	685.7	553	cytochrome P450, family 2, subfamily A, polypeptide 13
YBX1	4904	-1.54	216940_x_at		0.0052	205.2	316	553	Y box binding protein 1
SOX4	6659	-1.54	213668_s_at		0.0053	147.1	226.4	553	SRY (sex determining region Y)-box 4
CACNA1I	8911	-1.54	208299_at		0.0009	336.3	518.5	553	calcium channel, voltage-dependent, T type, alpha 1I subunit
RAB15	376267	-1.54	221810_at		0.0212	1859.3	2864.2	553	RAB15, member RAS oncogene family
CRH	1392	-1.55	205629_s_at		0.0046	264.4	411.1	524	corticotropin releasing hormone
GRIA3	2892	-1.55	206730_at		0.0203	2272.7	3522.7	524	glutamate receptor, ionotropic, AMPA 3
HBQ1	3049	-1.55	220807_at		0.0152	252.7	391	524	hemoglobin, theta 1
MYH10	4628	-1.55	213067_at		0.0357	773.7	1197	524	myosin, heavy chain 10, non-muscle
SLC30A3	7781	-1.55	207035_at		0.0468	1074.6	1664.3	524	solute carrier family 30 (zinc transporter), member 3
VAPB	9217	-1.55	202549_at		0.0036	293.9	454.3	524	VAMP (vesicle-associated membrane protein)-associated protein B and C
BCL11A	53335	-1.55	219497_s_at		0.0064	531	820.8	524	B-cell CLL/lymphoma 11A (zinc finger protein)
FXYD7	53822	-1.55	220131_at		0.0397	2541.1	3930.9	524	FXYD domain containing ion transport regulator 7
TLN2	83660	-1.55	212703_at		0.0003	915.1	1417.4	524	talin 2
KCNJ12	3768	-1.56	207110_at		0.018	255.8	399.9	498	potassium inwardly-rectifying channel, subfamily J, member 12
CABP1	9478	-1.56	208321_s_at		0.0321	4070.6	6349.8	498	calcium binding protein 1
RGS6	9628	-1.56	211448_s_at		0.0017	239.7	374.2	498	regulator of G-protein signaling 6
ADAMTSL2	9719	-1.56	206629_at		0.0002	176.4	276	498	ADAMTS-like 2
FBXL8	55336	-1.56	220080_at		0.0008	121.8	189.9	498	F-box and leucine-rich repeat protein 8
ACTA1	58	-1.57	203872_at		0.0007	169.1	264.7	480	actin, alpha 1, skeletal muscle
CACNB4	785	-1.57	207693_at		0.0235	755	1188	480	calcium channel, voltage-dependent, beta 4 subunit
MAGEL2	54551	-1.57	219894_at		0.013	219.2	343.7	480	MAGE-like 2
SYT12	91683	-1.57	215860_at		0.0035	219.3	343.9	480	synaptotagmin XII
DLG4	1742	-1.58	204592_at		0.0036	696.5	1102.2	459	discs, large homolog 4 (Drosophila)
GP1BB	2812	-1.58	209769_s_at		0.0038	494.3	782.7	459	glycoprotein Ib (platelet), beta polypeptide
ADARB1	104	-1.59	209979_at		0.0064	302.4	479.3	442	adenosine deaminase, RNA-specific, B1
CACNA1A	773	-1.59	206399_x_at		0.0007	486.8	772.6	442	calcium channel, voltage-dependent, P/Q type, alpha 1A subunit
SFTPC	6440	-1.59	215454_x_at		0.0028	495.6	787.9	442	surfactant protein C
UBE3A	7337	-1.59	212278_x_at		0.0049	153.2	243.1	442	ubiquitin protein ligase E3A
CACNA1G	8913	-1.59	210380_s_at		0.0264	823.9	1314.1	442	calcium channel, voltage-dependent, T type, alpha 1G subunit
RAB15	376267	-1.59	59697_at		0.0283	3044.6	4836.2	442	RAB15, member RAS oncogene family
ELAVL3	1995	-1.6	206338_at		0.0032	636.1	1016.6	425	ELAV (embryonic lethal, abnormal vision, Drosophila)-like 3 (Hu antigen C)
RHEB	6009	-1.6	201452_at		0.0015	245.9	393.7	425	Ras homolog enriched in brain
SLIT1	6585	-1.6	208221_s_at		0.0012	177.1	283.3	425	slit homolog 1 (Drosophila)
KLHDC10	23008	-1.6	209254_at		0.0015	548.8	879.3	425	kelch domain containing 10
C19orf26	255057	-1.6	215325_x_at		0.0035	153	244.8	425	chromosome 19 open reading frame 26
CDH15	1013	-1.61	206328_at		0.0035	255.2	410	404	cadherin 15, type 1, M-cadherin (myotubule)
CYP11B2	1585	-1.61	214630_at		0.0116	469.5	758.2	404	cytochrome P450, family 11, subfamily B, polypeptide 2
CPLX2	10814	-1.61	206368_at		0.0033	192.9	309.8	404	complexin 2
SPATA2L	124044	-1.61	214965_at		0.0221	696.4	1118.5	404	spermatogenesis associated 2-like
SNAPC2	6618	-1.62	204104_at		0.0018	635.3	1028	389	small nuclear RNA activating complex, polypeptide 2, 45kDa
CABP1	9478	-1.63	208320_at		0.0383	4191.6	6832.6	376	calcium binding protein 1
PRDM8	56978	-1.63	219835_at		0.0004	231.9	378.6	376	PR domain containing 8
CDKN2B	1030	-1.64	207530_s_at		0.0004	89.5	146.7	349	cyclin-dependent kinase inhibitor 2B (p15, inhibits CDK4)
MAP1B	4131	-1.64	214577_at		0.0166	5099.1	8368.9	349	microtubule-associated protein 1B
PPP3R1	5534	-1.64	204506_at		0.0413	1362.5	2241.1	349	protein phosphatase 3, regulatory subunit B, alpha
PRDM2	7799	-1.64	203056_s_at		0.0031	781.3	1281.4	349	PR domain containing 2, with ZNF domain
STC2	8614	-1.64	203439_s_at		0.0014	339.8	558.1	349	stanniocalcin 2
ELMO1	9844	-1.64	204513_s_at		0.0327	1840.9	3011.5	349	engulfment and cell motility 1
CARD10	29775	-1.64	210025_s_at		0.004	358	585.4	349	caspase recruitment domain family, member 10
TNS1	7145	-1.65	218863_s_at		0.0009	110	181.8	331	tensin 1
ACAP1	9744	-1.65	205212_s_at		0.0082	504.5	830.6	331	ArfGAP with coiled-coil, ankyrin repeat and PH domains 1
SOX4	6659	-1.67	201416_at		0.0425	251.9	420.4	313	SRY (sex determining region Y)-box 4
LTB4R2	56413	-1.67	220130_x_at		0.0055	255.7	426.9	313	leukotriene B4 receptor 2
DLGAP2	9228	-1.69	210227_at		0.0018	1666.5	2820.3	297	discs, large (Drosophila) homolog-associated protein 2
SAA2	6289	-1.7	208607_s_at		0.0041	198.9	337.9	281	serum amyloid A2
CACNG3	10368	-1.7	206384_at		0.0368	2142	3649.7	281	calcium channel, voltage-dependent, gamma subunit 3
OSBPL10	114884	-1.7	219073_s_at		0.0301	447.2	759	281	oxysterol binding protein-like 10
DLG4	1742	-1.71	210684_s_at		0.0019	409	699.6	276	discs, large homolog 4 (Drosophila)
CACNA1G	8913	-1.71	211315_s_at		0.0005	152.6	260.7	276	calcium channel, voltage-dependent, T type, alpha 1G subunit
MSC	9242	-1.71	209928_s_at		0.0026	199.8	341.9	276	musculin
USP2	9099	-1.72	207213_s_at		0.0233	578.1	997.1	268	ubiquitin specific peptidase 2
BEND5	79656	-1.72	219670_at		0.0341	987.6	1694.6	268	BEN domain containing 5
TCF15	6939	-1.73	207306_at		0.0025	475.8	823	258	transcription factor 15 (basic helix-loop-helix)
CNPY4	245812	-1.74	217700_at		0.0027	337	584.8	250	canopy 4 homolog (zebrafish)
FUT7	2529	-1.76	217696_at		0.0025	427.9	754.9	232	fucosyltransferase 7 (alpha (1,3) fucosyltransferase)
KIAA1324	57535	-1.77	221874_at		0.0219	339.3	599.3	225	KIAA1324
GFRA2	2675	-1.79	205722_s_at		0.0008	414.1	739.9	214	GDNF family receptor alpha 2
ELAVL2	1993	-1.8	208427_s_at		0.005	572.9	1030.2	210	ELAV (embryonic lethal, abnormal vision, Drosophila)-like 2 (Hu antigen B)
SLC39A8	64116	-1.8	209266_s_at		0.0019	204.7	367.6	210	solute carrier family 39 (zinc transporter), member 8
FABP3	2170	-1.81	205738_s_at		0.018	590	1069.5	200	fatty acid binding protein 3, muscle and heart (mammary-derived growth inhibitor)
SYN3	8224	-1.82	206322_at		0.0056	623.1	1137.1	190	synapsin III
ARL4D	379	-1.84	203586_s_at		2e-05	507.5	932.4	175	ADP-ribosylation factor-like 4D
KCNJ4	3761	-1.85	208359_s_at		0.0002	4267.3	7880.7	168	potassium inwardly-rectifying channel, subfamily J, member 4
NRN1	51299	-1.86	218625_at		0.0389	4760.3	8834.3	165	neuritin 1
PTAFR	5724	-1.87	206278_at		0.001	337.2	629.9	158	platelet-activating factor receptor
TFRC	7037	-1.87	208691_at		0.0391	4113.5	7691.6	158	transferrin receptor (p90, CD71)
PDP1	54704	-1.87	218273_s_at		0.0006	1917.6	3591.3	158	pyruvate dehyrogenase phosphatase catalytic subunit 1
HTR2A	3356	-1.89	207135_at		0.0137	3141.5	5943.1	146	5-hydroxytryptamine (serotonin) receptor 2A, G protein-coupled
PHLDA2	7262	-1.89	209803_s_at		0.0095	227.2	430.1	146	pleckstrin homology-like domain, family A, member 2
HSPB3	8988	-1.89	206375_s_at		0.0403	394	746.5	146	heat shock 27kDa protein 3
GFRA2	2675	-1.9	205721_at		0.0001	642.4	1223.5	143	GDNF family receptor alpha 2
LBH	81606	-1.93	221011_s_at		0.0318	609	1174.2	130	limb bud and heart development homolog (mouse)
ADCYAP1	116	-1.94	206281_at		0.0019	273.5	529.4	123	adenylate cyclase activating polypeptide 1 (pituitary)
PHACTR1	221692	-1.94	213638_at		0.0065	2693.7	5218	123	phosphatase and actin regulator 1
DUSP6	1848	-1.95	208891_at		0.0251	1085.2	2112.4	118	dual specificity phosphatase 6
DUSP6	1848	-2	208893_s_at		0.0161	849.1	1698.1	102	dual specificity phosphatase 6
VEGFA	7422	-2.01	210512_s_at		0.0455	1470.2	2958.4	98	vascular endothelial growth factor A
EGR4	1961	-2.06	207767_s_at		0.0191	461.5	948.8	87	early growth response 4
HTR2A	3356	-2.26	211616_s_at		0.0058	634.9	1432.1	53	5-hydroxytryptamine (serotonin) receptor 2A, G protein-coupled
DUSP6	1848	-2.38	208892_s_at		0.0072	879.9	2095.2	41	dual specificity phosphatase 6
VGF	7425	-2.39	205586_x_at		0.0173	601.8	1435.8	39	VGF nerve growth factor inducible
EGR3	1960	-2.45	206115_at		0.0031	1864.9	4571.8	35	early growth response 3
ARC	23237	-2.51	210090_at		0.0389	576.5	1449.4	33	activity-regulated cytoskeleton-associated protein
EGR1	1958	-2.55	201693_s_at		0.0229	414.6	1057.7	28	early growth response 1
GSTT1	2952	-2.72	203815_at		0.0441	506.6	1376.4	19	glutathione S-transferase theta 1
SV2C	22987	-2.93	216086_at		0.005	705.8	2069.9	13	synaptic vesicle glycoprotein 2C
EGR4	1961	-3.65	207768_at		0.0105	354.5	1295.5	4	early growth response 4
NPTX2	4885	-4.03	213479_at		0.0326	1168.7	4710.2	1	neuronal pentraxin II
