# Supplementary material for: Transcriptomic and Network Analysis Identifies Shared and Unique Pathways across Dementia Spectrum Disorders
Source: Int J Mol Sci. 2020 Mar 17;21(6):2050. doi: 10.3390/ijms21062050 (PMC7139711; doi:10.3390/ijms21062050)
Supplement: Supplementary file 1 [file ijms-21-02050-s001.zip › TableS2.xlsx]

## Sheet: Sheet1
Supplementary table S2: Differentially expressed genes in patients with vascular dementia compared to non-demented controls (GSE122063).
Bioset: Frontal cortex tissue from brains - vascular dementia patients _vs_ non-demented subjects
Study: Frontal and temporal cortex tissues of vascular dementia and Alzheimer's disease patients
Symbol	EntrezGene ID	Fold Change	Imported ID		P-Value	Test Expression	Control Expression	Rank	Description
FCGBP	8857	4.07	A_23_P21495		0.0019	4307.7	1058.9	2	Fc fragment of IgG binding protein
AQP1	358	3.98	A_23_P372834		0.0021	64517.7	16208	3	aquaporin 1 (Colton blood group)
SNX31	169166	3.92	A_23_P382811		0.0011	1556.4	397.5	4	sorting nexin 31
SIGLEC14	100049587	3.92	A_33_P3382498		0.0093	1415.3	361.5	4	sialic acid binding Ig-like lectin 14
MIA	8190	3.36	A_23_P4714		5.2e-05	635.2	189.2	11	melanoma inhibitory activity
C1QB	713	3.13	A_23_P137366		0.0043	24374.2	7783.8	17	complement component 1, q subcomponent, B chain
HIST1H2AC	8334	3.11	A_23_P167983		0.0002	2996.5	962.7	18	histone cluster 1, H2ac
C1QC	714	3.06	A_23_P125977		0.0007	3724	1216.2	19	complement component 1, q subcomponent, C chain
SPP1	6696	3.03	A_23_P7313		0.0147	86234.5	28437.3	20	secreted phosphoprotein 1
SPP1	6696	2.98	A_23_P7313		0.017	85286.5	28609.3	22	secreted phosphoprotein 1
RNASE2	6036	2.97	A_23_P151637		0.0092	989.9	333.8	23	ribonuclease, RNase A family, 2 (liver, eosinophil-derived neurotoxin)
BNIPL	149428	2.97	A_33_P3400708		4.1e-05	226.6	76.2	23	BCL2/adenovirus E1B 19kD interacting protein like
SPP1	6696	2.96	A_23_P7313		0.017	83927.4	28349	25	secreted phosphoprotein 1
HSPA1A	3303	2.9	A_23_P111132		1.7e-05	129416	44672.5	29	heat shock 70kDa protein 1A
HSPA1A	3303	2.9	A_23_P111132		2e-05	125859	43416	29	heat shock 70kDa protein 1A
HSPA1A	3303	2.89	A_23_P111132		1.6e-05	115660	40048.2	31	heat shock 70kDa protein 1A
HSPA1A	3303	2.88	A_23_P111132		1.2e-05	117794	40847.7	33	heat shock 70kDa protein 1A
HSPA1A	3303	2.88	A_23_P111132		2e-05	108353	37677.3	33	heat shock 70kDa protein 1A
SPP1	6696	2.88	A_23_P7313		0.0173	75056	26091.4	33	secreted phosphoprotein 1
SPP1	6696	2.86	A_23_P7313		0.0199	76498	26727.2	36	secreted phosphoprotein 1
HSPA1A	3303	2.85	A_23_P111132		1.7e-05	124897	43771.4	39	heat shock 70kDa protein 1A
RNASE2	6036	2.82	A_32_P1712		0.0119	454.1	161	42	ribonuclease, RNase A family, 2 (liver, eosinophil-derived neurotoxin)
PSMB2	5690	2.78	A_33_P3376017		0.0009	5259.4	1895.2	46	proteasome (prosome, macropain) subunit, beta type, 2
RNASE3	6037	2.78	A_23_P163025		0.0003	379.3	136.5	46	ribonuclease, RNase A family, 3
LOC399715	399715	2.76	A_33_P3291619		0.0002	2257.3	817.5	48	uncharacterized LOC399715
THAP3	90326	2.72	A_33_P3271387		2.1e-05	3338.8	1229.7	51	THAP domain containing, apoptosis associated protein 3
HSPA1A	3303	2.66	A_23_P111132		0.0001	98710.5	37119.9	56	heat shock 70kDa protein 1A
BCL2A1	597	2.63	A_23_P152002		0.0431	344.6	131.2	57	BCL2-related protein A1
EBI3	10148	2.58	A_23_P119478		0.0008	1253.6	486.2	66	Epstein-Barr virus induced 3
C6orf118	168090	2.57	A_32_P85106		0.0015	1151.3	447.1	68	chromosome 6 open reading frame 118
ELK1	2002	2.55	A_33_P3386099		0.0001	1304.2	511.6	72	ELK1, member of ETS oncogene family
EFCAB3	146779	2.55	A_33_P3264042		0.0245	1660	649.8	72	EF-hand calcium binding domain 3
C12orf28	196446	2.55	A_32_P424761		0.0026	371.8	146.1	72	chromosome 12 open reading frame 28
FCGR3A	2214	2.49	A_23_P200728		0.0309	12045.4	4838.2	79	Fc fragment of IgG, low affinity IIIa, receptor (CD16a)
FCGR2C	9103	2.48	A_33_P3327617		0.0027	437.9	176.5	80	Fc fragment of IgG, low affinity IIc, receptor for (CD32) (gene/pseudogene)
LAIR1	3903	2.47	A_33_P3253394		0.0125	8450.9	3417.7	82	leukocyte-associated immunoglobulin-like receptor 1
ADORA3	140	2.46	A_23_P137931		0.0185	1131.7	460	84	adenosine A3 receptor
RBM14	10432	2.46	A_23_P161644		6.4e-05	1223.4	496.7	84	RNA binding motif protein 14
TLR2	7097	2.45	A_23_P92499		0.0253	2812.2	1146.8	87	toll-like receptor 2
LOC283914	283914	2.45	A_33_P3598725		0.0068	130.8	53.4	87	uncharacterized LOC283914
CCDC136	64753	2.44	A_23_P416178		0.0005	2062.9	846.3	90	coiled-coil domain containing 136
SNORA28	677811	2.43	A_33_P3709317		0.0084	14621.1	6027.9	94	small nucleolar RNA, H/ACA box 28
PEX6	5190	2.42	A_23_P42144		0.0167	8371.8	3459.2	95	peroxisomal biogenesis factor 6
PEX6	5190	2.42	A_33_P3265016		0.0084	4645.2	1917	95	peroxisomal biogenesis factor 6
TLR2	7097	2.42	A_23_P92499		0.0395	2655.8	1096.5	95	toll-like receptor 2
C1orf98	554279	2.4	A_33_P3268129		4.1e-05	323.3	134.9	101	chromosome 1 open reading frame 98
A_33_P3345638	NA	2.4	A_33_P3345638		0.0061	479.6	199.7	101
ITGB2	3689	2.39	A_23_P329573		0.003	16062.3	6714.6	105	integrin, beta 2 (complement component 3 receptor 3 and 4 subunit)
BTN3A2	11118	2.39	A_33_P3227880		0.0412	624.3	261.5	105	butyrophilin, subfamily 3, member A2
A_33_P3377911	NA	2.39	A_33_P3377911		0.0005	825.6	345.6	105
ITGB2	3689	2.37	A_23_P329573		0.0036	16166.7	6814.3	110	integrin, beta 2 (complement component 3 receptor 3 and 4 subunit)
TLR2	7097	2.37	A_23_P92499		0.0284	2521.9	1063.1	110	toll-like receptor 2
BATF	10538	2.37	A_23_P128974		0.0362	657.6	277.4	110	basic leucine zipper transcription factor, ATF-like
IGHA1	3493	2.36	A_33_P3351180		0.0489	373.7	158.1	117	immunoglobulin heavy constant alpha 1
ITGB2	3689	2.36	A_23_P329573		0.0034	16675.1	7055.6	117	integrin, beta 2 (complement component 3 receptor 3 and 4 subunit)
ITGB2	3689	2.36	A_23_P329573		0.0031	16172	6845.2	117	integrin, beta 2 (complement component 3 receptor 3 and 4 subunit)
EBI3	10148	2.36	A_23_P119478		0.0023	1121.6	474.6	117	Epstein-Barr virus induced 3
ITGB2	3689	2.35	A_23_P329573		0.004	16599.6	7050.4	123	integrin, beta 2 (complement component 3 receptor 3 and 4 subunit)
SAMSN1	64092	2.35	A_23_P29005		0.0091	593.7	252.2	123	SAM domain, SH3 domain and nuclear localization signals 1
DOK3	79930	2.34	A_32_P121085		0.0001	3169.7	1354.1	126	docking protein 3
ITGB2	3689	2.33	A_23_P329573		0.0044	15615.4	6715	129	integrin, beta 2 (complement component 3 receptor 3 and 4 subunit)
TLR2	7097	2.33	A_23_P92499		0.0318	2477	1062.7	129	toll-like receptor 2
TLR2	7097	2.32	A_23_P92499		0.0343	2534.7	1093.1	131	toll-like receptor 2
ITGB2	3689	2.31	A_23_P329573		0.0039	16479.4	7129.1	135	integrin, beta 2 (complement component 3 receptor 3 and 4 subunit)
SLC5A3	6526	2.31	A_33_P3277110		7.8e-05	34661.5	14980.2	135	solute carrier family 5 (sodium/myo-inositol cotransporter), member 3
LAT2	7462	2.31	A_23_P259621		0.0033	19680.2	8510.8	135	linker for activation of T cells family, member 2
SERPINC1	462	2.3	A_23_P114626		0.0046	133.1	57.7	139	serpin peptidase inhibitor, clade C (antithrombin), member 1
CDH23	64072	2.29	A_23_P307968		0.0064	596.6	261	141	cadherin-related 23
CCR5	1234	2.28	A_23_P412321		0.0082	1837.9	807	144	chemokine (C-C motif) receptor 5 (gene/pseudogene)
FPR1	2357	2.26	A_23_P38795		0.0378	4363.1	1929.1	149	formyl peptide receptor 1
HMOX1	3162	2.25	A_23_P120883		0.007	10754.2	4774.1	154	heme oxygenase (decycling) 1
TLR2	7097	2.25	A_23_P92499		0.0461	2960.5	1315	154	toll-like receptor 2
FLCN	201163	2.25	A_23_P414308		3.7e-05	7386.6	3286	154	folliculin
LRRC37A3	374819	2.25	A_33_P3335183		0.0272	3346.2	1488.4	154	leucine rich repeat containing 37, member A3
CCR5	1234	2.24	A_23_P412321		0.0101	1629.1	728.7	160	chemokine (C-C motif) receptor 5 (gene/pseudogene)
HMOX1	3162	2.24	A_23_P120883		0.0071	10080.7	4492.4	160	heme oxygenase (decycling) 1
PCK1	5105	2.24	A_23_P408249		0.0384	373.8	166.6	160	phosphoenolpyruvate carboxykinase 1 (soluble)
RCVRN	5957	2.24	A_23_P107132		0.0053	348.8	155.8	160	recoverin
CCNA2	890	2.23	A_23_P58321		0.0031	366.8	164.3	166	cyclin A2
CEP55	55165	2.22	A_23_P115872		0.0331	120.4	54.2	169	centrosomal protein 55kDa
LOC340581	340581	2.21	A_33_P3716123		0.036	105.5	47.9	171	uncharacterized LOC340581
CCNA2	890	2.2	A_23_P58321		1.7e-05	367.4	167	173	cyclin A2
CCR5	1234	2.2	A_23_P412321		0.0138	1658.3	753.9	173	chemokine (C-C motif) receptor 5 (gene/pseudogene)
HMOX1	3162	2.2	A_23_P120883		0.0075	10453.9	4756.2	173	heme oxygenase (decycling) 1
HMOX1	3162	2.2	A_23_P120883		0.0083	10341.8	4695.5	173	heme oxygenase (decycling) 1
DDIT4L	115265	2.19	A_33_P3372099		0.0041	11135.8	5093.5	177	DNA-damage-inducible transcript 4-like
CCR5	1234	2.18	A_23_P412321		0.0138	1590.2	729.8	180	chemokine (C-C motif) receptor 5 (gene/pseudogene)
RHBDF2	79651	2.18	A_23_P329870		0.0189	16238.8	7446.2	180	rhomboid 5 homolog 2 (Drosophila)
CCR5	1234	2.16	A_23_P412321		0.0166	1528.7	708.5	184	chemokine (C-C motif) receptor 5 (gene/pseudogene)
A_33_P3227086	NA	2.16	A_33_P3227086		0.0011	944.1	437	184
A_33_P3253717	NA	2.16	A_33_P3253717		0.0023	303.8	140.5	184
A_33_P3265249	NA	2.16	A_33_P3265249		0.0089	231.2	107	184
EIF4G3	8672	2.15	A_33_P3267118		0.0115	23052.4	10704.6	190	eukaryotic translation initiation factor 4 gamma, 3
PMFBP1	83449	2.15	A_23_P106874		0.0265	335.2	155.8	190	polyamine modulated factor 1 binding protein 1
CHORDC1	26973	2.14	A_33_P3502037		5.8e-05	4189.3	1957.2	195	cysteine and histidine-rich domain (CHORD) containing 1
STON1-GTF2A1L	286749	2.14	A_23_P79488		0.0197	124.1	57.9	195	STON1-GTF2A1L readthrough
CFD	1675	2.12	A_23_P119562		0.003	2014.1	950.7	200	complement factor D (adipsin)
HMOX1	3162	2.12	A_23_P120883		0.0108	9706.1	4576.6	200	heme oxygenase (decycling) 1
RASAL3	64926	2.12	A_23_P79069		0.0059	4275.4	2012.7	200	RAS protein activator like 3
ENSG00000233461	NA	2.12	A_32_P212373		0.0025	1333	629.4	200
CCNA2	890	2.11	A_23_P58321		0.0005	359.5	170.3	205	cyclin A2
MERTK	10461	2.11	A_33_P3402086		0.0156	2901.3	1375.1	205	c-mer proto-oncogene tyrosine kinase
HMHA1	23526	2.11	A_33_P3318414		0.0071	22089.1	10450.7	205	histocompatibility (minor) HA-1
LOC100506733	100506733	2.11	A_33_P3212849		0.0057	131.9	62.5	205	uncharacterized LOC100506733
RUNX1	861	2.1	A_33_P3211804		0.0265	1343.8	639.1	213	runt-related transcription factor 1
FCGR2A	2212	2.1	A_33_P3403576		0.0256	3024.7	1441.5	213	Fc fragment of IgG, low affinity IIa, receptor (CD32)
CSDA	8531	2.1	A_23_P25224		0.0329	6740.1	3216.7	213	cold shock domain protein A
COL27A1	85301	2.1	A_23_P158096		0.0121	7407.8	3528.4	213	collagen, type XXVII, alpha 1
CXorf28	100129464	2.1	A_33_P3319815		0.0236	1081.4	515.1	213	chromosome X open reading frame 28
MT1X	4501	2.09	A_33_P3236868		0.0143	24994	11972.1	223	metallothionein 1X
CHORDC1	26973	2.09	A_23_P138805		0.0001	11432.8	5481.8	223	cysteine and histidine-rich domain (CHORD) containing 1
NEAT1	283131	2.09	A_33_P3263538		0.022	11715.2	5602	223	nuclear paraspeckle assembly transcript 1 (non-protein coding)
ELK1	2002	2.08	A_33_P3385002		0.0007	165.8	79.8	228	ELK1, member of ETS oncogene family
C4orf6	10141	2.08	A_23_P7048		0.0319	1345.6	647.8	228	chromosome 4 open reading frame 6
RNASET2	8635	2.07	A_24_P289471		0.0096	5274.4	2553.3	234	ribonuclease T2
SLC7A7	9056	2.07	A_23_P99642		0.0219	1144.8	553.9	234	solute carrier family 7 (amino acid transporter light chain, y+L system), member 7
LOC100506459	100506459	2.07	A_33_P3741059		0.0046	273.2	132.2	234	uncharacterized LOC100506459
TNFRSF10B	8795	2.06	A_24_P218265		0.0057	3114.8	1515.1	240	tumor necrosis factor receptor superfamily, member 10b
CDCP1	64866	2.06	A_23_P113613		0.0109	144.1	70	240	CUB domain containing protein 1
CSF3	1440	2.05	A_33_P3222424		0.046	152	74.1	245	colony stimulating factor 3 (granulocyte)
MSR1	4481	2.05	A_33_P3379326		0.0305	560.8	273.1	245	macrophage scavenger receptor 1
RCVRN	5957	2.05	A_23_P107132		0.0036	330.4	161.1	245	recoverin
EBI3	10148	2.05	A_23_P119478		0.0133	1171.8	570.9	245	Epstein-Barr virus induced 3
EBI3	10148	2.05	A_23_P119478		0.0026	1026.5	500.8	245	Epstein-Barr virus induced 3
LOC285696	285696	2.05	A_33_P3283718		0.001	2311.9	1128.1	245	uncharacterized LOC285696
CAPN8	388743	2.05	A_33_P3342752		0.0054	328.1	160.4	245	calpain 8
LOC100289026	100289026	2.05	A_32_P79190		0.004	15293.8	7455.7	245	coiled-coil domain-containing protein 29-like
NFAM1	150372	2.04	A_33_P3292769		0.0051	1081.8	530.3	256	NFAT activating protein with ITAM motif 1
PMFBP1	83449	2.03	A_23_P106874		0.0323	334.2	164.4	261	polyamine modulated factor 1 binding protein 1
ACRC	93953	2.03	A_23_P171237		0.0002	6759.2	3336.1	261	acidic repeat containing
HERC2	8924	2.02	A_33_P3280003		0.0123	6740.7	3335.4	263	HECT and RLD domain containing E3 ubiquitin protein ligase 2
TRAF3IP3	80342	2.02	A_33_P3421351		0.0034	1503.9	744.7	263	TRAF3 interacting protein 3
TMEM2	23670	2.01	A_33_P3390723		0.0063	974.3	484.1	268	transmembrane protein 2
ZMIZ2	83637	2.01	A_24_P29686		0.0006	16538	8212	268	zinc finger, MIZ-type containing 2
TMEM198B	440104	2.01	A_33_P3262884		0.0005	544.7	270.9	268	transmembrane protein 198B, pseudogene
CCR5	1234	2	A_23_P412321		0.0228	1535.2	768.5	275	chemokine (C-C motif) receptor 5 (gene/pseudogene)
PAPOLA	10914	2	A_23_P376239		0.0001	7648	3814.5	275	poly(A) polymerase alpha
SETD3	84193	1.99	A_33_P3403952		0.0013	859.7	431.4	279	SET domain containing 3
C20orf195	79025	1.98	A_33_P3405459		0.0038	430.9	217.3	284	chromosome 20 open reading frame 195
ZNF511	118472	1.98	A_33_P3384885		0.0003	1899.9	961.6	284	zinc finger protein 511
A_33_P3346331	NA	1.98	A_33_P3346331		0.0005	1338.1	676.8	284
VASP	7408	1.97	A_23_P119102		0.0043	4172.3	2115.2	295	vasodilator-stimulated phosphoprotein
VASP	7408	1.97	A_23_P119102		0.0024	4156.3	2113	295	vasodilator-stimulated phosphoprotein
LOC729121	729121	1.97	A_24_P519651		0.0053	105	53.2	295	uncharacterized LOC729121
PDE4DIP	9659	1.96	A_33_P3308223		0.0022	3402.1	1733.5	300	phosphodiesterase 4D interacting protein
LPIN3	64900	1.96	A_33_P3393341		0.0029	5180.7	2638.9	300	lipin 3
RPS16P5	647190	1.96	A_33_P3209254		0.0005	570	290.1	300	ribosomal protein S16 pseudogene 5
KIF21B	23046	1.95	A_33_P3221665		0.0002	657.4	336.9	309	kinesin family member 21B
PMFBP1	83449	1.95	A_23_P106874		0.02	317.4	162.7	309	polyamine modulated factor 1 binding protein 1
LOC387647	387647	1.95	A_33_P3257503		0.0012	6096.5	3134.4	309	patched domain containing 3 pseudogene
A_33_P3307894	NA	1.95	A_33_P3307894		0.0016	15597.5	7997.8	309
FAS	355	1.94	A_23_P63896		0.0389	2807.2	1445.9	316	Fas (TNF receptor superfamily, member 6)
GABRE	2564	1.94	A_23_P159775		0.0131	2619	1350.2	316	gamma-aminobutyric acid (GABA) A receptor, epsilon
C1orf63	57035	1.94	A_23_P34396		7.3e-05	15810.4	8138.8	316	chromosome 1 open reading frame 63
WDFY4	57705	1.94	A_32_P30905		0.004	5219.2	2689.7	316	WDFY family member 4
FAS	355	1.93	A_23_P63896		0.0427	3022	1568.5	325	Fas (TNF receptor superfamily, member 6)
SMG5	23381	1.93	A_33_P3326349		0.0098	5792.8	3007.9	325	smg-5 homolog, nonsense mediated mRNA decay factor (C. elegans)
HAMP	57817	1.93	A_33_P3336720		0.045	23919.2	12403	325	hepcidin antimicrobial peptide
WFIKKN1	117166	1.93	A_33_P3229702		0.0034	955.5	495	325	WAP, follistatin/kazal, immunoglobulin, kunitz and netrin domain containing 1
VASP	7408	1.92	A_23_P119102		0.0028	3852.5	2007	336	vasodilator-stimulated phosphoprotein
ARID5A	10865	1.92	A_24_P929441		0.0176	146.2	76.3	336	AT rich interactive domain 5A (MRF1-like)
ARGLU1	55082	1.92	A_23_P162782		0.0082	41715.3	21780	336	arginine and glutamate rich 1
CCNA2	890	1.91	A_23_P58321		0.001	311.2	163.2	342	cyclin A2
TTC40	54777	1.91	A_33_P3246188		0.0193	1212.3	635.1	342	tetratricopeptide repeat domain 40
LOC100131355	100131355	1.91	A_33_P3254751		0.0009	1312.2	687.3	342	uncharacterized LOC100131355
LOC100131541	100131541	1.91	A_24_P935682		0.0017	826.6	432.7	342	uncharacterized LOC100131541
Hs.676041	NA	1.91	A_33_P3376873		0.0113	467.4	244.8	342
ALOX5	240	1.9	A_23_P104464		0.0268	5077.8	2667.5	353	arachidonate 5-lipoxygenase
CMKLR1	1240	1.9	A_24_P766716		0.0085	2000.8	1051.7	353	chemokine-like receptor 1
ESYT3	83850	1.9	A_33_P3238280		0.002	1366.9	720.8	353	extended synaptotagmin-like protein 3
DUX4L9	554045	1.9	A_33_P3332287		0.0107	103.8	54.6	353	double homeobox 4 like 9
AY203941	NA	1.9	A_33_P3222852		0.0005	705.2	370.5	353
ENSG00000169203	NA	1.9	A_33_P3336514		0.0064	4118.5	2165	353
A_33_P3294089	NA	1.9	A_33_P3294089		0.0064	460	242.4	353
ALOX5	240	1.89	A_23_P104464		0.0293	5520.9	2916.9	368	arachidonate 5-lipoxygenase
VASP	7408	1.89	A_23_P119102		0.0068	3822.1	2022.4	368	vasodilator-stimulated phosphoprotein
OR7E19P	26651	1.89	A_33_P3867391		0.0112	1203.9	637.1	368	olfactory receptor, family 7, subfamily E, member 19 pseudogene
EFCAB13	124989	1.89	A_33_P3307013		0.0056	232.5	123.2	368	EF-hand calcium binding domain 13
NWD1	284434	1.89	A_33_P3519250		0.0018	1862.9	986.3	368	NACHT and WD repeat domain containing 1
LGALS9C	654346	1.89	A_32_P452655		0.027	24731.1	13087.4	368	lectin, galactoside-binding, soluble, 9C
FOXJ1	2302	1.88	A_23_P348636		0.0223	934.4	497.7	382	forkhead box J1
MAFF	23764	1.88	A_23_P103110		0.0495	3185.1	1693.2	382	v-maf musculoaponeurotic fibrosarcoma oncogene homolog F (avian)
RTP3	83597	1.88	A_23_P57910		0.0018	198	105.3	382	receptor (chemosensory) transporter protein 3
C1orf162	128346	1.88	A_23_P412562		0.0488	2218.7	1179.4	382	chromosome 1 open reading frame 162
H1FX-AS1	339942	1.88	A_33_P3293808		0.0118	128	68.1	382	H1FX antisense RNA 1
ALOX5	240	1.87	A_23_P104464		0.0234	4894.3	2620.3	391	arachidonate 5-lipoxygenase
ASPH	444	1.87	A_23_P216094		0.0022	4489.9	2402.8	391	aspartate beta-hydroxylase
NUDT3	11165	1.87	A_23_P93389		4.7e-06	14032.7	7520.5	391	nudix (nucleoside diphosphate linked moiety X)-type motif 3
ALOX5	240	1.86	A_23_P104464		0.0326	5228.9	2817.5	404	arachidonate 5-lipoxygenase
ALOX5	240	1.86	A_23_P104464		0.0236	4496.7	2422.9	404	arachidonate 5-lipoxygenase
ITPK1	3705	1.86	A_24_P109633		0.0002	2212.6	1191.2	404	inositol-tetrakisphosphate 1-kinase
MYO10	4651	1.86	A_33_P3341424		0.0008	2333.5	1251.5	404	myosin X
P4HA1	5033	1.86	A_33_P3214481		0.0001	5345.9	2878	404	prolyl 4-hydroxylase, alpha polypeptide I
VASP	7408	1.86	A_23_P119102		0.003	3774.9	2029.9	404	vasodilator-stimulated phosphoprotein
RCC1	1104	1.85	A_23_P46309		0.0072	472.7	255.1	415	regulator of chromosome condensation 1
FOXD4	2298	1.85	A_32_P119248		0.0016	2529.8	1366.4	415	forkhead box D4
PHEX	5251	1.85	A_23_P114084		0.0062	260.9	140.9	415	phosphate regulating endopeptidase homolog, X-linked
SPR	6697	1.85	A_23_P68211		0.0005	3146.7	1704	415	sepiapterin reductase (7,8-dihydrobiopterin:NADP+ oxidoreductase)
IKZF1	10320	1.85	A_33_P3842556		0.0134	2343.1	1263.2	415	IKAROS family zinc finger 1 (Ikaros)
A_33_P3211834	NA	1.85	A_33_P3211834		0.0236	12546.1	6790.4	415
A_33_P3280502	NA	1.85	A_33_P3280502		0.0046	6731.2	3629.4	415
EVI2B	2124	1.84	A_23_P66694		0.0088	1027.8	560.1	435	ecotropic viral integration site 2B
SRSF6	6431	1.84	A_33_P3238455		0.0009	1491.9	810.7	435	serine/arginine-rich splicing factor 6
OR9H1P	81439	1.84	A_33_P3732854		0.0039	311.3	169.3	435	olfactory receptor, family 9, subfamily H, member 1 pseudogene
ELF4	2000	1.83	A_24_P340066		0.038	2075.4	1133.6	445	E74-like factor 4 (ets domain transcription factor)
ADAMTS2	9509	1.83	A_23_P321307		0.0251	135.9	74.1	445	ADAM metallopeptidase with thrombospondin type 1 motif, 2
CRISPLD2	83716	1.83	A_23_P106602		0.0145	251.6	137.6	445	cysteine-rich secretory protein LCCL domain containing 2
ZNF765	91661	1.83	A_33_P3273309		0.0104	418.9	229.1	445	zinc finger protein 765
LOC100131032	100131032	1.83	A_33_P3326882		0.0172	150.2	82	445	uncharacterized LOC100131032
SERPINH1	871	1.82	A_33_P3269203		0.0008	8609.7	4739.2	458	serpin peptidase inhibitor, clade H (heat shock protein 47), member 1, (collagen binding protein 1)
RRAD	6236	1.82	A_24_P262127		0.0414	527.6	289.5	458	Ras-related associated with diabetes
VAMP8	8673	1.82	A_23_P28434		0.0108	10913.9	5980.4	458	vesicle-associated membrane protein 8 (endobrevin)
POGZ	23126	1.82	A_33_P3357382		0.0001	4810.9	2649.4	458	pogo transposable element with ZNF domain
POM121L2	94026	1.82	A_33_P3308476		0.044	113.8	62.5	458	POM121 transmembrane nucleoporin-like 2
OR51D1	390038	1.82	A_23_P24898		0.0124	103.5	56.8	458	olfactory receptor, family 51, subfamily D, member 1
BASP1P1	646201	1.82	A_33_P3340105		0.0471	3536.7	1945.2	458	brain abundant, membrane attached signal protein 1 pseudogene 1
ABCA17P	650655	1.82	A_33_P3417081		0.0277	132.8	73.1	458	ATP-binding cassette, sub-family A (ABC1), member 17, pseudogene
HEATR7A	727957	1.82	A_33_P3369885		0.002	127.5	70	458	HEAT repeat containing 7A
A_33_P3276062	NA	1.82	A_33_P3276062		0.0489	1585.7	869.2	458
CCNA2	890	1.81	A_23_P58321		0.0053	445.6	246.8	485	cyclin A2
TBC1D1	23216	1.81	A_33_P3370812		0.0002	11387.1	6308	485	TBC1 (tre-2/USP6, BUB2, cdc16) domain family, member 1
KRTAP9-9	81870	1.81	A_23_P311585		0.0103	162.9	90.1	485	keratin associated protein 9-9
C1RL-AS1	283314	1.81	A_33_P3365408		0.0038	471.8	260.1	485	C1RL antisense RNA 1
SMG1	23049	1.8	A_33_P3394517		0.0287	5400.8	3007.8	494	smg-1 homolog, phosphatidylinositol 3-kinase-related kinase (C. elegans)
SPATA13	221178	1.8	A_23_P390116		0.0046	4567.3	2538.4	494	spermatogenesis associated 13
NBPF15	284565	1.8	A_33_P3372788		0.0059	13962.8	7759.8	494	neuroblastoma breakpoint family, member 15
FIGNL2	401720	1.8	A_33_P3319585		0.0287	136.1	75.5	494	fidgetin-like 2
CSF1R	1436	1.79	A_23_P110791		0.0262	76497.3	42626.2	512	colony stimulating factor 1 receptor
HSP90AA1	3320	1.79	A_23_P162874		5.6e-05	345510	193232	512	heat shock protein 90kDa alpha (cytosolic), class A member 1
DGCR14	8220	1.79	A_33_P3340154		2.8e-05	2032.9	1132.8	512	DiGeorge syndrome critical region gene 14
BAIAP2L2	80115	1.79	A_33_P3399051		0.0109	118.5	66.3	512	BAI1-associated protein 2-like 2
TRIM47	91107	1.79	A_33_P3235053		0.0273	51047.7	28514.3	512	tripartite motif containing 47
GLI2	2736	1.78	A_23_P209246		0.0199	298	167	525	GLI family zinc finger 2
HSP90AA1	3320	1.78	A_23_P162874		0.0001	346231	194171	525	heat shock protein 90kDa alpha (cytosolic), class A member 1
SART1	9092	1.78	A_33_P3299435		0.0002	8854.5	4972.4	525	squamous cell carcinoma antigen recognized by T cells
IKZF2	22807	1.78	A_33_P3842551		0.0147	475.4	267.6	525	IKAROS family zinc finger 2 (Helios)
FBRSL1	57666	1.78	A_33_P3234457		0.0002	3337.4	1877.2	525	fibrosin-like 1
XKR6	286046	1.78	A_24_P15325		0.0006	384.8	216.1	525	XK, Kell blood group complex subunit-related family, member 6
LOC441728	441728	1.78	A_33_P3259443		0.0184	1608.6	904.1	525	golgin-like
LOC100216546	100216546	1.78	A_33_P3762913		0.0019	1136.7	637	525	uncharacterized LOC100216546
RBM14-RBM4	100526737	1.78	A_33_P3378920		3.3e-07	31244.3	17582.9	525	RBM14-RBM4 readthrough
P2RX7	5027	1.77	A_24_P319113		0.0419	427.5	241.4	542	purinergic receptor P2X, ligand-gated ion channel, 7
INADL	10207	1.77	A_33_P3422429		0.0094	22644.2	12819.1	542	InaD-like (Drosophila)
NACC2	138151	1.77	A_23_P113825		0.0075	30120.4	17031.3	542	NACC family member 2, BEN and BTB (POZ) domain containing
GOLGA6L9	440295	1.77	A_24_P410516		0.0091	76820.2	43334.3	542	golgin A6 family-like 9
TMEM78	677790	1.77	A_33_P3226142		0.0044	104.3	58.9	542	transmembrane protein 78
A_33_P3395403	NA	1.77	A_33_P3395403		0.0014	6444.2	3645.8	542
CSF1R	1436	1.76	A_23_P110791		0.0296	68639.4	38957.6	560	colony stimulating factor 1 receptor
EDN2	1907	1.76	A_23_P312150		0.0287	120.7	68.6	560	endothelin 2
KIAA1751	85452	1.76	A_33_P3410121		0.0007	2293.4	1305.8	560	KIAA1751
NACC2	138151	1.76	A_23_P113825		0.0086	34289.9	19493.5	560	NACC family member 2, BEN and BTB (POZ) domain containing
NACC2	138151	1.76	A_23_P113825		0.0089	33625.2	19089.6	560	NACC family member 2, BEN and BTB (POZ) domain containing
LOC150381	150381	1.76	A_33_P3404641		0.0002	1313.5	746	560	uncharacterized LOC150381
METTL21A	151194	1.76	A_23_P156809		0.0189	110157	62429.6	560	methyltransferase like 21A
FBXL19-AS1	283932	1.76	A_33_P3419835		6e-06	743.6	421.4	560	FBXL19 antisense RNA 1 (head to head)
FAM166B	730112	1.76	A_23_P20578		0.0223	151.7	86.4	560	family with sequence similarity 166, member B
LOC731275	731275	1.76	A_33_P3229380		0.0048	18359.5	10414.7	560	uncharacterized LOC731275
ZGLP1	100125288	1.76	A_33_P3417452		0.0015	18439.8	10460	560	zinc finger, GATA-like protein 1
LOC100130232	100130232	1.76	A_33_P3230663		0.0049	2059.1	1172.7	560	LP2209
ZNF705G	100131980	1.76	A_33_P3275174		0.0066	19176.5	10924.7	560	zinc finger protein 705G
CSF1R	1436	1.75	A_23_P110791		0.0356	65885.5	37744	589	colony stimulating factor 1 receptor
MYO1F	4542	1.75	A_23_P142447		0.0146	3090.6	1767	589	myosin IF
SLA	6503	1.75	A_23_P216340		0.0435	13393.6	7666.4	589	Src-like-adaptor
USP2	9099	1.75	A_23_P24966		0.0182	809	463.4	589	ubiquitin specific peptidase 2
GIMAP2	26157	1.75	A_23_P368681		0.0252	854.5	489	589	GTPase, IMAP family member 2
SLC38A2	54407	1.75	A_23_P218079		0.0147	22632.1	12952.4	589	solute carrier family 38, member 2
EDA2R	60401	1.75	A_33_P3413468		0.0146	261.5	149.1	589	ectodysplasin A2 receptor
LOC96610	96610	1.75	A_33_P3376958		0.0029	386.3	220.7	589	BMS1 homolog, ribosome assembly protein (yeast) pseudogene
NACC2	138151	1.75	A_23_P113825		0.0094	31972.9	18272.4	589	NACC family member 2, BEN and BTB (POZ) domain containing
LOC154761	154761	1.75	A_24_P918907		0.024	107.3	61.3	589	family with sequence similarity 115, member C pseudogene
PPP1R18	170954	1.75	A_23_P331479		0.0037	6152.4	3515.3	589	protein phosphatase 1, regulatory subunit 18
LOC286437	286437	1.75	A_33_P3807593		0.0001	12144.2	6930	589	uncharacterized LOC286437
CLEC18B	497190	1.75	A_23_P206501		0.0014	3535.2	2021.2	589	C-type lectin domain family 18, member B
ENSG00000168746	NA	1.75	A_33_P3419831		0.0407	127.5	73.1	589
ARMCX3-AS1	100128574	1.75	A_33_P3320052		0.0076	709.4	404.6	589	ARMCX3 antisense RNA 1
C1orf132	100128537	1.75	A_33_P3302652		0.0087	3327.4	1903.1	589	chromosome 1 open reading frame 132
A_33_P3332541	NA	1.75	A_33_P3332541		0.041	230.6	131.7	589
CSF1R	1436	1.74	A_23_P110791		0.0373	69161.6	39835.2	612	colony stimulating factor 1 receptor
RCVRN	5957	1.74	A_23_P107132		0.0388	312.3	179.1	612	recoverin
SYK	6850	1.74	A_23_P9255		0.0314	1507.8	866.7	612	spleen tyrosine kinase
LAPTM5	7805	1.74	A_23_P86283		0.0469	3758.6	2160.1	612	lysosomal protein transmembrane 5
PDE4DIP	9659	1.74	A_33_P3337896		0.0063	16165.5	9295.6	612	phosphodiesterase 4D interacting protein
AAK1	22848	1.74	A_33_P3289218		0.0006	2502.9	1441.6	612	AP2 associated kinase 1
C9orf153	389766	1.74	A_33_P3274528		0.0037	13379.1	7708.3	612	chromosome 9 open reading frame 153
BTK	695	1.73	A_33_P3277514		0.0106	2084.6	1202.5	640	Bruton agammaglobulinemia tyrosine kinase
CSF1R	1436	1.73	A_23_P110791		0.038	69246.4	39999.9	640	colony stimulating factor 1 receptor
OXTR	5021	1.73	A_33_P3413741		0.0457	3860.5	2232.1	640	oxytocin receptor
ROM1	6094	1.73	A_23_P105002		0.0124	22464.8	13018.3	640	retinal outer segment membrane protein 1
ROM1	6094	1.73	A_23_P105002		0.0109	23542.9	13618.7	640	retinal outer segment membrane protein 1
SYK	6850	1.73	A_23_P9255		0.0139	1773.2	1023.8	640	spleen tyrosine kinase
TSIX	9383	1.73	A_33_P3247753		0.0016	5979.5	3455.5	640	TSIX transcript, XIST antisense RNA
ZC3H11A	9877	1.73	A_33_P3315060		0.0056	2873.1	1660	640	zinc finger CCCH-type containing 11A
NBPF11	200030	1.73	A_32_P149492		0.0003	6431.1	3716.2	640	neuroblastoma breakpoint family, member 11
ENSG00000228956	NA	1.73	A_33_P3324814		0.005	14979.7	8680.2	640
A_33_P3279181	NA	1.73	A_33_P3279181		0.0009	597.9	345	640
MT1B	4490	1.72	A_23_P37983		0.0191	114095	66404.3	671	metallothionein 1B
SYK	6850	1.72	A_23_P9255		0.0205	1520.2	882.7	671	spleen tyrosine kinase
TCAP	8557	1.72	A_23_P107051		0.0077	5650.2	3280.9	671	titin-cap
P4HA2	8974	1.72	A_23_P30363		0.0003	13751.4	7988.1	671	prolyl 4-hydroxylase, alpha polypeptide II
NACC2	138151	1.72	A_23_P113825		0.0111	32035.1	18649.3	671	NACC family member 2, BEN and BTB (POZ) domain containing
CCDC11	220136	1.72	A_23_P384532		0.0115	1361.8	791.2	671	coiled-coil domain containing 11
SYPL2	284612	1.72	A_33_P3376095		0.0011	2832.7	1644.5	671	synaptophysin-like 2
GOLGA6L10	647042	1.72	A_33_P3239101		0.0109	3893	2262.3	671	golgin A6 family-like 10
AF204269	NA	1.72	A_33_P3227452		0.005	886.5	516.6	671
LOC100653296	100653296	1.72	A_33_P3394789		0.0016	1167.6	680.3	671	uncharacterized LOC100653296
A_33_P3389578	NA	1.72	A_33_P3389578		0.0119	18561.1	10773.5	671
ZFP36L2	678	1.71	A_23_P101960		0.0202	11214.4	6547.1	698	zinc finger protein 36, C3H type-like 2
ZFP36L2	678	1.71	A_23_P101960		0.0193	11492.9	6737.1	698	zinc finger protein 36, C3H type-like 2
CSF1R	1436	1.71	A_23_P110791		0.0416	64550	37785	698	colony stimulating factor 1 receptor
ROM1	6094	1.71	A_23_P105002		0.0127	21694.8	12716.7	698	retinal outer segment membrane protein 1
CXCL12	6387	1.71	A_33_P3372840		0.0441	2005.8	1171.6	698	chemokine (C-X-C motif) ligand 12
HIST1H2BI	8346	1.71	A_23_P111041		0.0072	1943.1	1133.2	698	histone cluster 1, H2bi
CYTH1	9267	1.71	A_33_P3380405		0.0014	3517.3	2060.9	698	cytohesin 1
JMJD6	23210	1.71	A_23_P311616		0.0002	1095.1	640.3	698	jumonji domain containing 6
C16orf5	29965	1.71	A_33_P3400943		0.001	55611.8	32492.4	698	chromosome 16 open reading frame 5
ARID1B	57492	1.71	A_33_P3291882		5.1e-05	736.7	430.1	698	AT rich interactive domain 1B (SWI1-like)
PRAM1	84106	1.71	A_33_P3330608		0.0384	2918.5	1706.3	698	PML-RARA regulated adaptor molecule 1
ZFHX2	85446	1.71	A_33_P3212909		0.008	484.3	283.9	698	zinc finger homeobox 2
CCDC102A	92922	1.71	A_23_P65983		0.0051	1080.8	633.5	698	coiled-coil domain containing 102A
NACC2	138151	1.71	A_23_P113825		0.0087	27070	15858	698	NACC family member 2, BEN and BTB (POZ) domain containing
PAR4	347745	1.71	A_33_P3293519		0.007	9908.3	5791.2	698	Prader-Willi/Angelman region gene 4
IGFL3	388555	1.71	A_33_P3243454		0.0324	186.8	109.2	698	IGF-like family member 3
LOC100132006	100132006	1.71	A_33_P3384322		2.8e-06	1108.2	649.1	698	uncharacterized LOC100132006
AK128779	NA	1.71	A_33_P3283201		0.0037	2372.9	1391.6	698
ROM1	6094	1.7	A_23_P105002		0.0134	26373.5	15495.3	728	retinal outer segment membrane protein 1
SYK	6850	1.7	A_23_P9255		0.0294	1460.3	861.1	728	spleen tyrosine kinase
SYK	6850	1.7	A_23_P9255		0.0198	1818.2	1066.5	728	spleen tyrosine kinase
HPGDS	27306	1.7	A_23_P10506		0.0073	769.1	452.7	728	hematopoietic prostaglandin D synthase
MOB1A	55233	1.7	A_23_P108922		0.001	2132.1	1254.6	728	MOB kinase activator 1A
NYNRIN	57523	1.7	A_33_P3375451		0.0032	1995.3	1176.5	728	NYN domain and retroviral integrase containing
LOC142937	142937	1.7	A_33_P3544880		0.0063	1920.2	1129.9	728	uncharacterized protein BC008131
ANKRD20A5P	440482	1.7	A_32_P150086		0.0095	5921.4	3485.1	728	ankyrin repeat domain 20 family, member A5, pseudogene
PRKXP1	441733	1.7	A_33_P3618429		0.0199	8471.3	4997.1	728	protein kinase, X-linked, pseudogene 1
Hs.689419	NA	1.7	A_33_P3290303		0.0167	309.9	182.4	728
RAPGEF3	10411	1.69	A_33_P3389178		0.0022	19214.2	11371.3	753	Rap guanine nucleotide exchange factor (GEF) 3
LOC157562	157562	1.69	A_33_P3685572		0.0014	30247.6	17865.9	753	uncharacterized LOC157562
LOC158434	158434	1.69	A_33_P3776564		0.0494	364.2	215.6	753	uncharacterized LOC158434
ANKRD20A9P	284232	1.69	A_32_P13151		0.0403	4620.5	2737.2	753	ankyrin repeat domain 20 family, member A9, pseudogene
AK097991	NA	1.69	A_33_P3294801		0.0147	5612.7	3327.7	753
LOC100130876	100130876	1.69	A_33_P3247678		0.0239	3439.9	2040.5	753	uncharacterized LOC100130876
ENSG00000250889	NA	1.69	A_33_P3370434		0.0015	448.6	266.1	753
PBX1	5087	1.68	A_24_P247849		0.0225	267.5	159.3	776	pre-B-cell leukemia homeobox 1
ROM1	6094	1.68	A_23_P105002		0.0142	24440.2	14564.7	776	retinal outer segment membrane protein 1
ST6GAL1	6480	1.68	A_33_P3382276		0.0218	227.4	135.3	776	ST6 beta-galactosamide alpha-2,6-sialyltranferase 1
PALLD	23022	1.68	A_23_P213102		0.0075	21965.3	13106.4	776	palladin, cytoskeletal associated protein
LRRC3DN	54083	1.68	A_33_P3325763		0.0352	141.4	84.2	776	LRRC3 downstream neighbor (non-protein coding)
ZC3HAV1	56829	1.68	A_23_P20122		0.0307	222.1	132.5	776	zinc finger CCCH-type, antiviral 1
WDFY4	57705	1.68	A_33_P3209651		0.0185	1762.5	1047.2	776	WDFY family member 4
RNASEH2C	84153	1.68	A_33_P3358977		0.0001	39850.9	23740.9	776	ribonuclease H2, subunit C
HVCN1	84329	1.68	A_33_P3368014		0.0148	1722.7	1026.3	776	hydrogen voltage-gated channel 1
CCDC151	115948	1.68	A_23_P326893		0.0008	2709.2	1614.4	776	coiled-coil domain containing 151
ANTXRL	195977	1.68	A_33_P3360296		0.0255	105.3	62.5	776	anthrax toxin receptor-like
KLHL17	339451	1.68	A_33_P3422330		0.0007	11621.4	6909.4	776	kelch-like 17 (Drosophila)
ENSG00000239642	NA	1.68	A_33_P3303742		0.0052	1099.1	652.4	776
A_33_P3276159	NA	1.68	A_33_P3276159		0.0349	173.8	103.7	776
MAP3K4	4216	1.67	A_33_P3245922		0.001	25662	15384.8	804	mitogen-activated protein kinase kinase kinase 4
PIM1	5292	1.67	A_23_P345118		0.0173	5607.3	3350.9	804	pim-1 oncogene
SH3GL1P1	6458	1.67	A_33_P3545065		0.001	4810.4	2887.1	804	SH3-domain GRB2-like 1 pseudogene 1
SYK	6850	1.67	A_23_P9255		0.0241	1432	855.9	804	spleen tyrosine kinase
NPIP	9284	1.67	A_32_P215179		0.0094	12885.5	7699	804	nuclear pore complex interacting protein
MTUS1	57509	1.67	A_33_P3352253		0.0059	791.5	475.1	804	microtubule associated tumor suppressor 1
CDCP1	64866	1.67	A_23_P113613		0.0384	235.1	140.5	804	CUB domain containing protein 1
OR51B2	79345	1.67	A_23_P116640		0.0293	112	67	804	olfactory receptor, family 51, subfamily B, member 2
LONRF3	79836	1.67	A_23_P114414		0.0007	2542.6	1525.3	804	LON peptidase N-terminal domain and ring finger 3
NBPF3	84224	1.67	A_32_P88635		0.0323	1926.4	1154	804	neuroblastoma breakpoint family, member 3
ATXN7L2	127002	1.67	A_23_P317207		0.0478	10381.9	6211.5	804	ataxin 7-like 2
CRB2	286204	1.67	A_24_P326398		0.0011	739	442.2	804	crumbs homolog 2 (Drosophila)
FLJ45340	402483	1.67	A_32_P41375		0.0014	7767.8	4661.1	804	uncharacterized LOC402483
ENSG00000211945	NA	1.67	A_33_P3331193		0.0161	159.8	95.9	804
APOA1	335	1.66	A_23_P203191		0.015	124.8	75.2	828	apolipoprotein A-I
C3	718	1.66	A_33_P3347869		0.0461	3660.3	2209.4	828	complement component 3
SP100	6672	1.66	A_33_P3228325		0.005	18708.8	11263.2	828	SP100 nuclear antigen
SYK	6850	1.66	A_23_P9255		0.0194	1379.4	829.2	828	spleen tyrosine kinase
CELF1	10658	1.66	A_23_P318396		0.0234	10466.5	6306.7	828	CUGBP, Elav-like family member 1
RHOQ	23433	1.66	A_32_P49844		0.0157	49382.2	29690.9	828	ras homolog family member Q
SSH1	54434	1.66	A_23_P429560		0.0014	3971.4	2394.2	828	slingshot homolog 1 (Drosophila)
BANP	54971	1.66	A_23_P22263		0.0014	25107.7	15084	828	BTG3 associated nuclear protein
MOB1A	55233	1.66	A_23_P108922		0.0016	2057.5	1236.4	828	MOB kinase activator 1A
CCDC114	93233	1.66	A_33_P3261054		0.0379	869.8	523	828	coiled-coil domain containing 114
FLJ41649	401260	1.66	A_33_P3398583		0.0075	6384	3847.6	828	uncharacterized LOC401260
MGC34796	414927	1.66	A_33_P3702104		0.0151	453.4	273.2	828	sepiapterin reductase (7,8-dihydrobiopterin:NADP+ oxidoreductase) pseudogene
LOC100127909	100127909	1.66	A_33_P3398181		0.0025	1335.1	803.6	828	uncharacterized LOC100127909
Hs.633945	NA	1.66	A_33_P3403913		0.0138	713.1	428.5	828
FGF2	2247	1.65	A_33_P3419696		0.027	10806.5	6561	851	fibroblast growth factor 2 (basic)
HSP90AA1	3320	1.65	A_23_P162874		0.0002	291493	176163	851	heat shock protein 90kDa alpha (cytosolic), class A member 1
MUC1	4582	1.65	A_33_P3332215		0.0129	144.8	87.6	851	mucin 1, cell surface associated
TRAPPC10	7109	1.65	A_33_P3315733		0.0022	2402.6	1460.1	851	trafficking protein particle complex 10
RAD54L	8438	1.65	A_23_P74115		0.0132	1486.4	899.6	851	RAD54-like (S. cerevisiae)
DSE	29940	1.65	A_23_P19226		0.0042	13292.5	8033.1	851	dermatan sulfate epimerase
ZDHHC3	51304	1.65	A_33_P3327479		0.0064	14864.1	8991.7	851	zinc finger, DHHC-type containing 3
ZNF692	55657	1.65	A_23_P170978		0.0008	14057.4	8508	851	zinc finger protein 692
ARHGAP11B	89839	1.65	A_33_P3339375		0.0042	191.8	116.1	851	Rho GTPase activating protein 11B
NLRP5	126206	1.65	A_23_P4962		0.001	145.3	87.9	851	NLR family, pyrin domain containing 5
LOC100190986	100190986	1.65	A_24_P693321		0.0321	17468.4	10594.1	851	uncharacterized LOC100190986
ENSG00000254936	NA	1.65	A_24_P312325		0.0172	5706.9	3465.9	851
A_33_P3297818	NA	1.65	A_33_P3297818		0.0473	291.5	176.4	851
ZFP36L2	678	1.64	A_23_P101960		0.0261	10067.4	6156.6	878	zinc finger protein 36, C3H type-like 2
GNRH1	2796	1.64	A_23_P254594		0.0005	983.2	600.6	878	gonadotropin-releasing hormone 1 (luteinizing-releasing hormone)
DNAJB1	3337	1.64	A_23_P90062		0.0003	19061.7	11599.3	878	DnaJ (Hsp40) homolog, subfamily B, member 1
PHEX	5251	1.64	A_23_P114084		0.0171	277.5	169.1	878	phosphate regulating endopeptidase homolog, X-linked
NPFF	8620	1.64	A_23_P204079		0.0115	6468.4	3954.8	878	neuropeptide FF-amide peptide precursor
IGF2BP1	10642	1.64	A_23_P83498		0.0231	360.2	219.5	878	insulin-like growth factor 2 mRNA binding protein 1
BAZ1A	11177	1.64	A_23_P76799		0.041	898.2	546.9	878	bromodomain adjacent to zinc finger domain, 1A
ZBTB1	22890	1.64	A_23_P99693		0.0239	3235.3	1970.9	878	zinc finger and BTB domain containing 1
MACF1	23499	1.64	A_23_P391778		0.0001	38673.9	23573.4	878	microtubule-actin crosslinking factor 1
MOB1A	55233	1.64	A_23_P108922		0.0019	2221.5	1351.7	878	MOB kinase activator 1A
TMEM119	338773	1.64	A_33_P3395605		0.0499	2471.6	1504.5	878	transmembrane protein 119
MALAT1	378938	1.64	A_24_P873659		0.0102	4602.8	2800.5	878	metastasis associated lung adenocarcinoma transcript 1 (non-protein coding)
SCIMP	388325	1.64	A_33_P3379268		0.0157	262.7	160.1	878	SLP adaptor and CSK interacting membrane protein
LOC401480	401480	1.64	A_33_P3354499		0.0023	28308.8	17284	878	uncharacterized LOC401480
MRS2P2	729633	1.64	A_33_P3265444		0.0445	143.2	87.3	878	MRS2 magnesium homeostasis factor homolog (S. cerevisiae) pseudogene 2
LOC729668	729668	1.64	A_33_P3326733		0.006	32046.7	19572.4	878	golgin A6 family, member A pseudogene
LOC100132077	100132077	1.64	A_33_P3330826		0.0116	794.8	484.9	878	uncharacterized LOC100132077
ANKRD18CP	100287922	1.64	A_33_P3297525		0.0052	881.8	539.2	878	ankyrin repeat domain 18C, pseudogene
NBPF10	100132406	1.64	A_33_P3215906		0.0012	3555.3	2162.2	878	neuroblastoma breakpoint family, member 10
A_33_P3371325	NA	1.64	A_33_P3371325		0.0029	2900.4	1770.5	878
MAP4	4134	1.63	A_33_P3346573		0.0381	2137.3	1314.6	917	microtubule-associated protein 4
MGAT1	4245	1.63	A_33_P3363645		0.0073	420	257.9	917	mannosyl (alpha-1,3-)-glycoprotein beta-1,2-N-acetylglucosaminyltransferase
ROM1	6094	1.63	A_23_P105002		0.0194	21708.7	13329.2	917	retinal outer segment membrane protein 1
ROM1	6094	1.63	A_23_P105002		0.0196	20563.8	12588.5	917	retinal outer segment membrane protein 1
RPGR	6103	1.63	A_33_P3299656		0.0119	1346.1	826.4	917	retinitis pigmentosa GTPase regulator
NT5C2	22978	1.63	A_23_P97906		0.0019	9401.8	5760.4	917	5'-nucleotidase, cytosolic II
RNU105A	26768	1.63	A_33_P3355407		0.0122	2945.2	1807.5	917	RNA, U105A small nucleolar
BIN2	51411	1.63	A_23_P162386		0.0172	385.7	236.4	917	bridging integrator 2
CDV3	55573	1.63	A_24_P163113		0.0049	81303.7	49730.1	917	CDV3 homolog (mouse)
ANKRD36B	57730	1.63	A_33_P3415744		0.0116	43936.2	26939.8	917	ankyrin repeat domain 36B
AGAP1	116987	1.63	A_33_P3317305		0.0044	1941.4	1193.1	917	ArfGAP with GTPase domain, ankyrin repeat and PH domain 1
CRHR1-IT1	147081	1.63	A_24_P305038		0.0047	2941.4	1807.8	917	CRHR1 intronic transcript 1 (non-protein coding)
TAS2R30	259293	1.63	A_33_P3294951		0.0005	2107.5	1289.2	917	taste receptor, type 2, member 30
ANKRD36C	400986	1.63	A_33_P3421418		1.3e-05	11695.2	7177.1	917	ankyrin repeat domain 36C
ANKRD20A2	441430	1.63	A_33_P3401902		0.0061	30348.3	18577.8	917	ankyrin repeat domain 20 family, member A2
PPIAL4G	644591	1.63	A_33_P3334292		0.0038	24003	14696.8	917	peptidylprolyl isomerase A (cyclophilin A)-like 4G
LOC100506282	100506282	1.63	A_33_P3732466		0.0027	3249.7	1994	917	uncharacterized LOC100506282
A_33_P3233000	NA	1.63	A_33_P3233000		0.0224	13871.9	8508.4	917
BTK	695	1.62	A_23_P137139		0.0385	210.9	130.4	951	Bruton agammaglobulinemia tyrosine kinase
RUNX2	860	1.62	A_32_P161762		0.002	655.9	405.7	951	runt-related transcription factor 2
NFKBIA	4792	1.62	A_23_P106002		0.0468	56120.4	34622.9	951	nuclear factor of kappa light polypeptide gene enhancer in B-cells inhibitor, alpha
ULK2	9706	1.62	A_33_P3254412		0.0002	2918.8	1802.6	951	unc-51-like kinase 2 (C. elegans)
GNA13	10672	1.62	A_24_P150874		0.007	3343.1	2062.5	951	guanine nucleotide binding protein (G protein), alpha 13
DNAJB4	11080	1.62	A_24_P393958		0.0011	5971.5	3693.4	951	DnaJ (Hsp40) homolog, subfamily B, member 4
PHLPP2	23035	1.62	A_33_P3271810		0.0155	993	612.4	951	PH domain and leucine rich repeat protein phosphatase 2
PDS5A	23244	1.62	A_33_P3311653		0.0083	1218.8	750.1	951	PDS5, regulator of cohesion maintenance, homolog A (S. cerevisiae)
BACE2	25825	1.62	A_23_P154875		0.004	4649.3	2872.2	951	beta-site APP-cleaving enzyme 2
DKFZP547J0410	26107	1.62	A_33_P3567892		0.0136	1204.3	743.8	951	DKFZP547J0410 protein
UGGT1	56886	1.62	A_33_P3366246		0.0007	5001.6	3082.2	951	UDP-glucose glycoprotein glucosyltransferase 1
HVCN1	84329	1.62	A_23_P151166		0.0258	1789.5	1106.5	951	hydrogen voltage-gated channel 1
SEC14L4	284904	1.62	A_23_P421032		0.0169	405.2	250.6	951	SEC14-like 4 (S. cerevisiae)
PRAMEF4	400735	1.62	A_33_P3319896		0.015	126	77.6	951	PRAME family member 4
LOC100134868	100134868	1.62	A_33_P3337719		0.0163	28167.7	17433.7	951	uncharacterized LOC100134868
LOC100507507	100507507	1.62	A_32_P19840		0.0004	9034.4	5572.1	951	uncharacterized LOC100507507
LOC100653225	100653225	1.62	A_33_P3349506		0.004	108.5	66.9	951	ovostatin homolog 2-like
ANKRD20A12P	100874392	1.62	A_32_P109604		0.0076	7072.3	4356.4	951	ankyrin repeat domain 20 family, member A12, pseudogene
SPI1	6688	1.61	A_33_P3489646		0.0216	3540.8	2198	983	spleen focus forming virus (SFFV) proviral integration oncogene spi1
USF2	7392	1.61	A_33_P3316026		0.0164	4404	2731.1	983	upstream transcription factor 2, c-fos interacting
PDE4DIP	9659	1.61	A_23_P200801		0.0002	12342	7677.2	983	phosphodiesterase 4D interacting protein
RBM14	10432	1.61	A_33_P3378935		0.0338	393.4	245	983	RNA binding motif protein 14
SH3BP4	23677	1.61	A_33_P3273369		0.0048	142.7	88.6	983	SH3-domain binding protein 4
PLXNA3	55558	1.61	A_33_P3413048		0.0011	20163.5	12522.6	983	plexin A3
GSDMB	55876	1.61	A_33_P3221999		0.0246	11702.8	7281.3	983	gasdermin B
DNAJA1P5	94236	1.61	A_33_P3807268		0.0035	32669.3	20337.3	983	DnaJ (Hsp40) homolog, subfamily A, member 1 pseudogene 5
ANKRD36	375248	1.61	A_33_P3215788		0.0347	28881.3	17991.8	983	ankyrin repeat domain 36
LOC100129917	100129917	1.61	A_24_P110291		0.0011	513.8	318.9	983	uncharacterized LOC100129917
A_33_P3268868	NA	1.61	A_33_P3268868		0.0006	2583.8	1608	983
A_33_P3298980	NA	1.61	A_33_P3298980		0.0238	592.7	368.4	983
CEBPB	1051	1.6	A_23_P411296		0.0125	28606.9	17895.7	1015	CCAAT/enhancer binding protein (C/EBP), beta
KLRD1	3824	1.6	A_33_P3406196		0.0332	104.2	65.3	1015	killer cell lectin-like receptor subfamily D, member 1
ITSN1	6453	1.6	A_23_P252962		0.0014	2018.1	1258.5	1015	intersectin 1 (SH3 domain protein)
HIST1H2BH	8345	1.6	A_23_P366216		0.0034	4791.3	2987.8	1015	histone cluster 1, H2bh
SUPT3H	8464	1.6	A_33_P3347147		0.0009	616.7	385.3	1015	suppressor of Ty 3 homolog (S. cerevisiae)
ZC3H11A	9877	1.6	A_33_P3273969		0.0021	11866.1	7399.9	1015	zinc finger CCCH-type containing 11A
BRD7	29117	1.6	A_33_P3234593		0.0076	1358.8	847.2	1015	bromodomain containing 7
TDRD3	81550	1.6	A_33_P3359791		0.0032	421.4	262.7	1015	tudor domain containing 3
C1orf210	149466	1.6	A_32_P42946		0.0096	217.7	135.9	1015	chromosome 1 open reading frame 210
SLC25A41	284427	1.6	A_23_P313550		0.0081	3398	2119.8	1015	solute carrier family 25, member 41
C7orf61	402573	1.6	A_23_P93704		0.026	351.1	219.1	1015	chromosome 7 open reading frame 61
LOC729609	729609	1.6	A_33_P3410831		0.0022	29176.6	18219.2	1015	uncharacterized LOC729609
A_33_P3377090	NA	1.6	A_33_P3377090		0.0412	1203.6	751.3	1015
ADA	100	1.59	A_23_P210482		0.0347	8947.1	5611.6	1051	adenosine deaminase
AK4	205	1.59	A_32_P108655		0.0038	49473.5	31169.2	1051	adenylate kinase 4
ERC2-IT1	711	1.59	A_23_P18055		0.0298	8034.8	5065.7	1051	ERC2 intronic transcript 1 (non-protein coding)
COL8A2	1296	1.59	A_24_P365975		0.0138	831	522.2	1051	collagen, type VIII, alpha 2
CRAT	1384	1.59	A_33_P3415843		0.0098	1013.6	637.8	1051	carnitine O-acetyltransferase
B4GALT1	2683	1.59	A_23_P135271		0.0135	297.7	187.7	1051	UDP-Gal:betaGlcNAc beta 1,4- galactosyltransferase, polypeptide 1
KCNQ1	3784	1.59	A_23_P429977		0.0398	3932.3	2469	1051	potassium voltage-gated channel, KQT-like subfamily, member 1
POU5F1	5460	1.59	A_23_P59138		0.0304	3396.3	2137.2	1051	POU class 5 homeobox 1
PRKX	5613	1.59	A_23_P217339		0.0369	2027.1	1271.2	1051	protein kinase, X-linked
SIPA1	6494	1.59	A_23_P127460		0.0198	3491.4	2202.4	1051	signal-induced proliferation-associated 1
SSR1	6745	1.59	A_33_P3396692		0.0013	6224.1	3916	1051	signal sequence receptor, alpha
AKR1C3	8644	1.59	A_23_P138541		0.0007	9393.9	5924.7	1051	aldo-keto reductase family 1, member C3 (3-alpha hydroxysteroid dehydrogenase, type II)
ADAM30	11085	1.59	A_23_P126363		0.0489	103	64.8	1051	ADAM metallopeptidase domain 30
PTGR1	22949	1.59	A_33_P3396444		0.0024	3147.4	1985.4	1051	prostaglandin reductase 1
KDM2A	22992	1.59	A_23_P83917		0.0024	3581.7	2250.4	1051	lysine (K)-specific demethylase 2A
PNISR	25957	1.59	A_23_P122615		0.0025	3971.6	2501.9	1051	PNN-interacting serine/arginine-rich protein
SZRD1	26099	1.59	A_23_P115105		0.0002	16889.9	10625.1	1051	SUZ RNA binding domain containing 1
SZRD1	26099	1.59	A_23_P115105		3.4e-05	16526.9	10367.7	1051	SUZ RNA binding domain containing 1
SMCR7L	54471	1.59	A_33_P3238074		0.036	7899.3	4980.6	1051	Smith-Magenis syndrome chromosome region, candidate 7-like
LONRF3	79836	1.59	A_23_P114414		0.0011	2441.7	1536.7	1051	LON peptidase N-terminal domain and ring finger 3
FTSJ3	117246	1.59	A_23_P55091		0.0108	12024.2	7554.3	1051	FtsJ homolog 3 (E. coli)
ITPRIPL1	150771	1.59	A_32_P525524		0.0029	368.4	232.1	1051	inositol 1,4,5-trisphosphate receptor interacting protein-like 1
FGF14-IT1	283480	1.59	A_33_P3337574		0.0244	823	516.6	1051	FGF14 intronic transcript 1 (non-protein coding)
LOC728061	728061	1.59	A_33_P3214129		0.0023	12988.7	8165.8	1051	hCG2003663
Hs.676722	NA	1.59	A_33_P3881056		0.0223	2517.5	1583.5	1051
KCNQ5-IT1	100507381	1.59	A_33_P3224495		0.007	20946.6	13140	1051	KCNQ5 intronic transcript 1 (non-protein coding)
ENSG00000227076	NA	1.59	A_24_P751247		0.0192	284.8	179	1051
A_33_P3216621	NA	1.59	A_33_P3216621		0.0308	1416.7	893.4	1051
A_33_P3241596	NA	1.59	A_33_P3241596		0.0035	295331	185226	1051
ZFP36L2	678	1.58	A_23_P101960		0.0485	9956.1	6309	1105	zinc finger protein 36, C3H type-like 2
CTSC	1075	1.58	A_23_P1552		0.0372	536.9	339.7	1105	cathepsin C
CYBA	1535	1.58	A_33_P3372332		0.0489	3203	2029.9	1105	cytochrome b-245, alpha polypeptide
FLT1	2321	1.58	A_33_P3215883		0.0397	1556.1	983	1105	fms-related tyrosine kinase 1 (vascular endothelial growth factor/vascular permeability factor receptor)
DNAJA1	3301	1.58	A_24_P9671		0.0132	17543.3	11135.2	1105	DnaJ (Hsp40) homolog, subfamily A, member 1
CNOT2	4848	1.58	A_33_P3287690		0.0133	311.9	197.7	1105	CCR4-NOT transcription complex, subunit 2
TLE4	7091	1.58	A_33_P3302681		0.0002	683.2	432.2	1105	transducin-like enhancer of split 4 (E(sp1) homolog, Drosophila)
LRRFIP1	9208	1.58	A_33_P3374085		0.0018	555.9	352.2	1105	leucine rich repeat (in FLII) interacting protein 1
PNISR	25957	1.58	A_23_P122615		0.0038	3822.2	2414	1105	PNN-interacting serine/arginine-rich protein
SZRD1	26099	1.58	A_23_P115105		0.0002	16096.9	10160.5	1105	SUZ RNA binding domain containing 1
LONRF3	79836	1.58	A_23_P114414		0.0028	2416.1	1527	1105	LON peptidase N-terminal domain and ring finger 3
ZNF551	90233	1.58	A_33_P3241844		0.0049	475.9	300.4	1105	zinc finger protein 551
TNFAIP8L1	126282	1.58	A_33_P3220437		0.0027	232981	147699	1105	tumor necrosis factor, alpha-induced protein 8-like 1
EVC2	132884	1.58	A_23_P320225		0.02	188.3	119.3	1105	Ellis van Creveld syndrome 2
C1orf86	199990	1.58	A_33_P3254431		0.0094	184	116.5	1105	chromosome 1 open reading frame 86
AADACL4	343066	1.58	A_33_P3312601		0.0371	187	118.3	1105	arylacetamide deacetylase-like 4
A_33_P3332616	NA	1.58	A_33_P3332616		0.0391	535.2	339.2	1105
A_33_P3352980	NA	1.58	A_33_P3352980		0.0041	19761.1	12540.6	1105
ATM	472	1.57	A_23_P35916		0.0012	1443.9	922.5	1141	ataxia telangiectasia mutated
PCDH9	5101	1.57	A_33_P3236661		0.0024	3032.7	1936.4	1141	protocadherin 9
POLH	5429	1.57	A_32_P96692		0.0017	1804.8	1148.1	1141	polymerase (DNA directed), eta
HIST1H2BM	8342	1.57	A_24_P3783		0.0079	1514.2	964.8	1141	histone cluster 1, H2bm
RALBP1	10928	1.57	A_23_P153084		0.0121	14472.4	9198.7	1141	ralA binding protein 1
PNISR	25957	1.57	A_23_P122615		0.0029	3477	2213.4	1141	PNN-interacting serine/arginine-rich protein
SERTAD1	29950	1.57	A_23_P218463		0.004	11857.8	7574	1141	SERTA domain containing 1
MOB1A	55233	1.57	A_23_P108922		0.0033	2069.8	1315.4	1141	MOB kinase activator 1A
NPL	80896	1.57	A_33_P3414903		0.0011	33550.7	21320.6	1141	N-acetylneuraminate pyruvate lyase (dihydrodipicolinate synthase)
ING5	84289	1.57	A_24_P34545		0.01	3621.7	2313.2	1141	inhibitor of growth family, member 5
PNPT1	87178	1.57	A_23_P154488		0.0044	5647.2	3586.8	1141	polyribonucleotide nucleotidyltransferase 1
DIS3L2	129563	1.57	A_32_P232192		0.0073	1150.4	730.6	1141	DIS3 mitotic control homolog (S. cerevisiae)-like 2
ATP8B3	148229	1.57	A_23_P79108		0.022	261.2	166.7	1141	ATPase, aminophospholipid transporter, class I, type 8B, member 3
UNC13D	201294	1.57	A_24_P53215		0.0159	246	156.5	1141	unc-13 homolog D (C. elegans)
STXBP4	252983	1.57	A_32_P90483		0.0153	460.6	293	1141	syntaxin binding protein 4
COX8C	341947	1.57	A_33_P3372069		0.0473	253.1	160.7	1141	cytochrome c oxidase subunit VIIIC
C3orf62	375341	1.57	A_32_P831725		0.0076	406.2	259	1141	chromosome 3 open reading frame 62
C1orf226	400793	1.57	A_23_P103511		0.0045	2625.3	1676.9	1141	chromosome 1 open reading frame 226
ANKRD18B	441459	1.57	A_33_P3236703		0.0031	2958.9	1887.6	1141	ankyrin repeat domain 18B
LOC100652807	100652807	1.57	A_33_P3248008		0.0278	142.8	91	1141	putative uncharacterized protein C3orf53-like
A_33_P3281003	NA	1.57	A_33_P3281003		0.0122	362.5	231	1141
A_33_P3402495	NA	1.57	A_33_P3402495		0.0154	6155.8	3919.4	1141
TSPO	706	1.56	A_33_P3251148		0.0294	54304.3	34770.1	1183	translocator protein (18kDa)
ITPR2	3709	1.56	A_33_P3232294		0.0123	5294.6	3386.2	1183	inositol 1,4,5-trisphosphate receptor, type 2
PNP	4860	1.56	A_23_P140256		0.0487	9034.2	5795.6	1183	purine nucleoside phosphorylase
RALGDS	5900	1.56	A_23_P135184		0.0073	34623.7	22167.9	1183	ral guanine nucleotide dissociation stimulator
TNFRSF25	8718	1.56	A_23_P126844		0.0135	74734	48007.8	1183	tumor necrosis factor receptor superfamily, member 25
ARID5A	10865	1.56	A_23_P143016		0.0193	4604	2946.5	1183	AT rich interactive domain 5A (MRF1-like)
SASH1	23328	1.56	A_33_P3209279		0.0057	1704.6	1091.1	1183	SAM and SH3 domain containing 1
PNISR	25957	1.56	A_23_P122615		0.0045	3642.4	2330.4	1183	PNN-interacting serine/arginine-rich protein
CHD5	26038	1.56	A_33_P3419321		0.043	2429.2	1552.5	1183	chromodomain helicase DNA binding protein 5
RBM41	55285	1.56	A_33_P3330468		1.3e-06	5487.2	3518.1	1183	RNA binding motif protein 41
NEK7	140609	1.56	A_33_P3318475		0.0228	293.5	187.9	1183	NIMA (never in mitosis gene a)-related kinase 7
LOC150622	150622	1.56	A_33_P3361292		0.0042	7094.8	4560.8	1183	uncharacterized LOC150622
GAS6-AS1	650669	1.56	A_33_P3352522		0.0301	489.3	313.5	1183	GAS6 antisense RNA 1
A_33_P3297297	NA	1.56	A_33_P3297297		0.0469	4960.1	3169.6	1183
GHRH	2691	1.55	A_33_P3391826		0.0423	108.6	70.3	1221	growth hormone releasing hormone
PHEX	5251	1.55	A_23_P114084		0.0225	262.1	169.3	1221	phosphate regulating endopeptidase homolog, X-linked
YAP1	10413	1.55	A_23_P104762		0.0136	5216.8	3375.6	1221	Yes-associated protein 1
HAB1	55547	1.55	A_33_P3454679		0.0192	2472.4	1593.8	1221	B1 for mucin
MICAL3	57553	1.55	A_33_P3267822		0.0026	967.3	625.4	1221	microtubule associated monoxygenase, calponin and LIM domain containing 3
LONRF3	79836	1.55	A_23_P114414		0.0117	2480.9	1598.2	1221	LON peptidase N-terminal domain and ring finger 3
SNHG7	84973	1.55	A_24_P352116		0.0096	1458.3	942.7	1221	small nucleolar RNA host gene 7 (non-protein coding)
KRBA2	124751	1.55	A_33_P3248863		0.0051	141658	91250.5	1221	KRAB-A domain containing 2
ZNF600	162966	1.55	A_23_P16006		0.01	4558.3	2940	1221	zinc finger protein 600
LOC285286	285286	1.55	A_33_P3509233		0.0131	337.2	218	1221	uncharacterized LOC285286
MIR100HG	399959	1.55	A_33_P3404316		0.0022	33864.1	21805.6	1221	mir-100-let-7a-2 cluster host gene (non-protein coding)
AK124996	NA	1.55	A_33_P3412375		0.0261	115.5	74.3	1221
BC104430	NA	1.55	A_24_P79855		0.024	1125.4	725.8	1221
Hs.581653	NA	1.55	A_33_P3228252		0.0052	60987.3	39321.5	1221
LOC100131826	100131826	1.55	A_33_P3285145		0.0349	403.8	261.1	1221	TSSP3028
HSP90AA1	3320	1.54	A_32_P199252		0.0146	62753.8	40672.4	1255	heat shock protein 90kDa alpha (cytosolic), class A member 1
LAMA4	3910	1.54	A_33_P3391603		0.0066	4957.8	3226.8	1255	laminin, alpha 4
MT1M	4499	1.54	A_23_P66241		0.0325	205244	133696	1255	metallothionein 1M
PPARD	5467	1.54	A_23_P214681		0.0268	1088.8	705.4	1255	peroxisome proliferator-activated receptor delta
MOK	5891	1.54	A_33_P3326984		0.0236	215.3	140.1	1255	MOK protein kinase
IER3	8870	1.54	A_33_P3423551		0.0459	971.1	631.2	1255	immediate early response 3
QKI	9444	1.54	A_33_P3369239		0.0498	27181.6	17691.6	1255	QKI, KH domain containing, RNA binding
DHX34	9704	1.54	A_33_P3315856		7.6e-05	4323.1	2814.1	1255	DEAH (Asp-Glu-Ala-His) box polypeptide 34
RASSF8	11228	1.54	A_24_P78556		0.0058	808.8	525	1255	Ras association (RalGDS/AF-6) domain family (N-terminal) member 8
PHF8	23133	1.54	A_24_P130865		0.0454	2275.8	1474.5	1255	PHD finger protein 8
SZRD1	26099	1.54	A_23_P115105		0.0002	16291	10577	1255	SUZ RNA binding domain containing 1
HPGDS	27306	1.54	A_23_P10506		0.031	750.1	486.9	1255	hematopoietic prostaglandin D synthase
TAS2R14	50840	1.54	A_23_P105495		0.0026	1101.9	713.3	1255	taste receptor, type 2, member 14
MOB1A	55233	1.54	A_23_P108922		0.0083	2426.7	1575.3	1255	MOB kinase activator 1A
LUC7L	55692	1.54	A_23_P106737		0.0109	15836	10289.2	1255	LUC7-like (S. cerevisiae)
MID1IP1	58526	1.54	A_33_P3217465		0.004	50403.6	32801.6	1255	MID1 interacting protein 1
MYH14	79784	1.54	A_24_P323545		0.0021	2662.8	1730.3	1255	myosin, heavy chain 14, non-muscle
LONRF3	79836	1.54	A_23_P114414		0.0021	2220.5	1438.5	1255	LON peptidase N-terminal domain and ring finger 3
RNF122	79845	1.54	A_23_P134744		0.0282	1915.2	1246.8	1255	ring finger protein 122
TTTY14	83869	1.54	A_23_P251232		0.0151	9723.7	6328	1255	testis-specific transcript, Y-linked 14 (non-protein coding)
LOC145474	145474	1.54	A_33_P3327697		0.0035	28345.2	18356.2	1255	uncharacterized LOC145474
LOC158863	158863	1.54	A_33_P3576797		0.0097	2904	1882.8	1255	uncharacterized LOC158863
ZNF519	162655	1.54	A_23_P328766		0.0144	3019.6	1962.2	1255	zinc finger protein 519
VSTM4	196740	1.54	A_23_P304509		0.0189	151.2	98.5	1255	V-set and transmembrane domain containing 4
KCNIP4-IT1	359822	1.54	A_33_P3352906		0.0476	9054.8	5889	1255	KCNIP4 intronic transcript 1 (non-protein coding)
SOGA3	387104	1.54	A_33_P3284453		0.0004	37743.8	24565.4	1255	SOGA family member 3
FLJ45340	402483	1.54	A_33_P3278881		0.0178	2285.7	1488.1	1255	uncharacterized LOC402483
GOLGA6L10	647042	1.54	A_23_P358195		0.0325	10462.3	6798.2	1255	golgin A6 family-like 10
LOC100129233	100129233	1.54	A_33_P3362208		0.0037	280.4	182.1	1255	uncharacterized LOC100129233
ZFP36L2	678	1.53	A_23_P101960		0.0496	9191.2	5993.9	1314	zinc finger protein 36, C3H type-like 2
CEBPB	1051	1.53	A_23_P411296		0.0151	25170	16414	1314	CCAAT/enhancer binding protein (C/EBP), beta
DNA2	1763	1.53	A_33_P3833211		0.0288	365.4	239.1	1314	DNA replication helicase 2 homolog (yeast)
HTR1A	3350	1.53	A_24_P97687		0.0322	2633.9	1726	1314	5-hydroxytryptamine (serotonin) receptor 1A, G protein-coupled
LAIR1	3903	1.53	A_33_P3355230		0.0277	3375.2	2201.2	1314	leukocyte-associated immunoglobulin-like receptor 1
LGALS9	3965	1.53	A_23_P116557		0.0127	833.2	543.2	1314	lectin, galactoside-binding, soluble, 9
LOXL2	4017	1.53	A_23_P111995		0.0161	1408.5	921.1	1314	lysyl oxidase-like 2
MC1R	4157	1.53	A_33_P3352767		0.0005	7226.1	4709.3	1314	melanocortin 1 receptor (alpha melanocyte stimulating hormone receptor)
MPV17	4358	1.53	A_33_P3415207		0.0005	881.6	577.4	1314	MpV17 mitochondrial inner membrane protein
RPS2	6187	1.53	A_33_P3563369		0.0015	1366.1	893.6	1314	ribosomal protein S2
LUZP1	7798	1.53	A_33_P3262118		0.048	386.2	252.2	1314	leucine zipper protein 1
CEP350	9857	1.53	A_33_P3244872		0.0275	11750.8	7685.6	1314	centrosomal protein 350kDa
ABCC9	10060	1.53	A_24_P178503		0.0185	2168.9	1419.7	1314	ATP-binding cassette, sub-family C (CFTR/MRP), member 9
YAP1	10413	1.53	A_23_P104762		0.0108	4547.6	2968.9	1314	Yes-associated protein 1
SORBS1	10580	1.53	A_33_P3288329		0.0192	9693	6355.4	1314	sorbin and SH3 domain containing 1
ZNF365	22891	1.53	A_33_P3242503		0.0209	466.8	305.7	1314	zinc finger protein 365
ACIN1	22985	1.53	A_23_P14389		0.0087	4323.8	2817.4	1314	apoptotic chromatin condensation inducer 1
IL37	27178	1.53	A_23_P5654		0.0139	543	355.6	1314	interleukin 37
VWA1	64856	1.53	A_24_P122746		0.0115	232.3	152.3	1314	von Willebrand factor A domain containing 1
C19orf25	148223	1.53	A_23_P424597		0.0002	3769.3	2461.6	1314	chromosome 19 open reading frame 25
FAM129C	199786	1.53	A_33_P3350259		0.0256	123.8	80.8	1314	family with sequence similarity 129, member C
HCG27	253018	1.53	A_32_P21246		0.0495	272	177.4	1314	HLA complex group 27 (non-protein coding)
SYPL2	284612	1.53	A_33_P3385376		0.0004	1112.7	728.1	1314	synaptophysin-like 2
RNF180	285671	1.53	A_33_P3321678		0.0157	22380.9	14642.1	1314	ring finger protein 180
C12orf42	374470	1.53	A_33_P3316661		0.016	122.5	80.1	1314	chromosome 12 open reading frame 42
ZNF808	388558	1.53	A_33_P3210866		0.0004	7556.8	4930.8	1314	zinc finger protein 808
C1orf226	400793	1.53	A_23_P103511		0.0045	2783.1	1814	1314	chromosome 1 open reading frame 226
C1orf226	400793	1.53	A_23_P103511		0.0016	2452.1	1607.3	1314	chromosome 1 open reading frame 226
DW451783	NA	1.53	A_33_P3217500		0.0136	1153.9	755.7	1314
A_33_P3362601	NA	1.53	A_33_P3362601		0.0151	166.1	108.6	1314
A_33_P3408237	NA	1.53	A_33_P3408237		0.0114	1459.9	956.6	1314
PTTG1IP	754	1.52	A_24_P391260		0.0492	5573.5	3677.5	1375	pituitary tumor-transforming 1 interacting protein
KAT6A	7994	1.52	A_33_P3287735		0.0047	12075.4	7955.7	1375	K(lysine) acetyltransferase 6A
NPLOC4	55666	1.52	A_24_P136551		0.011	2166.2	1425.5	1375	nuclear protein localization 4 homolog (S. cerevisiae)
MRPS5	64969	1.52	A_23_P28538		0.0001	9145	6016.2	1375	mitochondrial ribosomal protein S5
LONRF3	79836	1.52	A_23_P114414		0.0031	2250.6	1480.7	1375	LON peptidase N-terminal domain and ring finger 3
TSGA10	80705	1.52	A_23_P17103		0.0291	461.5	303.3	1375	testis specific, 10
TRIM8	81603	1.52	A_23_P46844		0.0006	33440.1	21977.6	1375	tripartite motif containing 8
KIAA1671	85379	1.52	A_33_P3415062		0.0328	1047.6	689.2	1375	KIAA1671
MB21D1	115004	1.52	A_32_P1173		0.0118	958.7	629.4	1375	Mab-21 domain containing 1
PPM1K	152926	1.52	A_33_P3314356		0.0068	2380.2	1563.7	1375	protein phosphatase, Mg2+/Mn2+ dependent, 1K
SDHAP1	255812	1.52	A_33_P3322236		0.0063	4034.4	2660.8	1375	succinate dehydrogenase complex, subunit A, flavoprotein pseudogene 1
C10orf114	399726	1.52	A_32_P86739		0.0034	11972.4	7900.5	1375	chromosome 10 open reading frame 114
C8orf60	619426	1.52	A_33_P3783812		0.0268	3557.6	2343	1375	chromosome 8 open reading frame 60
LOC645166	645166	1.52	A_32_P217655		0.0005	10520.6	6903.4	1375	lymphocyte-specific protein 1 pseudogene
SNAR-A3	100169951	1.52	A_33_P3587376		0.005	70709.2	46401.3	1375	small ILF3/NF90-associated RNA A3
A_33_P3281563	NA	1.52	A_33_P3281563		0.0117	2033.1	1335.9	1375
A_33_P3356941	NA	1.52	A_33_P3356941		0.0153	112.5	74.1	1375
CASP7	840	1.51	A_23_P12572		0.0301	5764.9	3811.1	1427	caspase 7, apoptosis-related cysteine peptidase
CEBPB	1051	1.51	A_23_P411296		0.0195	23330.7	15400.5	1427	CCAAT/enhancer binding protein (C/EBP), beta
CNN3	1266	1.51	A_23_P138168		0.0451	14020.6	9258.5	1427	calponin 3, acidic
GABRB3	2562	1.51	A_33_P3309206		0.0178	251.4	166.3	1427	gamma-aminobutyric acid (GABA) A receptor, beta 3
PLOD2	5352	1.51	A_33_P3318581		0.0088	7334.6	4843.8	1427	procollagen-lysine, 2-oxoglutarate 5-dioxygenase 2
SNRPN	6638	1.51	A_33_P3417358		0.0065	530	352	1427	small nuclear ribonucleoprotein polypeptide N
TRIO	7204	1.51	A_23_P425880		0.0363	26048.8	17271.6	1427	trio Rho guanine nucleotide exchange factor
NCK2	8440	1.51	A_33_P3268564		0.002	7340	4847.4	1427	NCK adaptor protein 2
CFLAR	8837	1.51	A_23_P156807		0.0069	16184.2	10684.4	1427	CASP8 and FADD-like apoptosis regulator
CCL27	10850	1.51	A_23_P135248		0.002	561.9	372.1	1427	chemokine (C-C motif) ligand 27
SZRD1	26099	1.51	A_23_P115105		0.0013	15909.9	10515.2	1427	SUZ RNA binding domain containing 1
SZRD1	26099	1.51	A_23_P115105		0.0006	15160.5	10028.5	1427	SUZ RNA binding domain containing 1
SZRD1	26099	1.51	A_23_P115105		0.0005	14976.9	9887.6	1427	SUZ RNA binding domain containing 1
EXOSC3	51010	1.51	A_23_P123905		0.0006	4799.1	3178.1	1427	exosome component 3
RNPC3	55599	1.51	A_24_P341504		0.029	23435.1	15512.6	1427	RNA-binding region (RNP1, RRM) containing 3
MAVS	57506	1.51	A_33_P3244021		0.0003	5892.8	3914.4	1427	mitochondrial antiviral signaling protein
EBPL	84650	1.51	A_33_P3366073		0.0407	3433.1	2277.7	1427	emopamil binding protein-like
PPIL4	85313	1.51	A_23_P42507		0.0047	10624.4	7040.8	1427	peptidylprolyl isomerase (cyclophilin)-like 4
STARD13	90627	1.51	A_33_P3382147		0.0181	7843.8	5184.2	1427	StAR-related lipid transfer (START) domain containing 13
HN1L	90861	1.51	A_33_P3335940		0.0015	506	334.7	1427	hematological and neurological expressed 1-like
ADCY10P1	221442	1.51	A_24_P303420		0.0256	1226.4	813.6	1427	adenylate cyclase 10 (soluble) pseudogene 1
CCDC144B	284047	1.51	A_24_P288915		0.0241	3885.5	2581.6	1427	coiled-coil domain containing 144B (pseudogene)
SETD8	387893	1.51	A_32_P191859		0.0028	2367.5	1567.7	1427	SET domain containing (lysine methyltransferase) 8
FLJ42351	400999	1.51	A_33_P3387971		0.0023	413	272.7	1427	uncharacterized LOC400999
HIST2H2BF	440689	1.51	A_33_P3229241		0.0255	2724.3	1803.8	1427	histone cluster 2, H2bf
Hs.567841	NA	1.51	A_33_P3330990		0.0082	1251.3	826	1427
GHRLOS	100126793	1.51	A_24_P208737		0.0105	1722.5	1143.1	1427	ghrelin opposite strand/antisense RNA
LOC100130000	100130000	1.51	A_33_P3245480		0.0009	3743.5	2483	1427	phosphodiesterase 4D interacting protein pseudogene
C19orf69	100170765	1.51	A_33_P3527931		0.009	386.6	255.7	1427	chromosome 19 open reading frame 69
LOC100216546	100216546	1.51	A_33_P3762918		0.0018	10049	6644.9	1427	uncharacterized LOC100216546
DB461001	NA	1.51	A_33_P3217933		0.0175	193.8	128.5	1427
CCR6	1235	1.5	A_33_P3313929		0.004	6875.4	4596.3	1485	chemokine (C-C motif) receptor 6
KIF5B	3799	1.5	A_33_P3292332		0.004	50914.2	33875.7	1485	kinesin family member 5B
MYBPC1	4604	1.5	A_23_P128362		0.0379	5208.5	3469.4	1485	myosin binding protein C, slow type
PTMA	5757	1.5	A_33_P3346403		0.0088	135986	90920.1	1485	prothymosin, alpha
TMPO	7112	1.5	A_33_P3412613		0.007	1341.6	891.6	1485	thymopoietin
SNX3	8724	1.5	A_33_P3345796		0.0258	326	216.8	1485	sorting nexin 3
SEMA6C	10500	1.5	A_33_P3284919		5e-05	12962.1	8664.9	1485	sema domain, transmembrane domain (TM), and cytoplasmic domain, (semaphorin) 6C
HSPH1	10808	1.5	A_23_P88119		0.0335	143476	95629.1	1485	heat shock 105kDa/110kDa protein 1
GAPVD1	26130	1.5	A_33_P3265159		0.0127	1113	741.5	1485	GTPase activating protein and VPS9 domains 1
CEP55	55165	1.5	A_23_P115872		0.0299	104.8	70.1	1485	centrosomal protein 55kDa
PRPF40A	55660	1.5	A_33_P3256695		0.0062	5678.1	3780.3	1485	PRP40 pre-mRNA processing factor 40 homolog A (S. cerevisiae)
ZNF248	57209	1.5	A_33_P3219720		0.0026	117924	78591.4	1485	zinc finger protein 248
MS4A5	64232	1.5	A_23_P104972		0.0394	143.1	95.7	1485	membrane-spanning 4-domains, subfamily A, member 5
DOCK5	80005	1.5	A_33_P3259775		0.0235	797.1	532.1	1485	dedicator of cytokinesis 5
ZNF587	84914	1.5	A_23_P101281		0.0004	9447.9	6312.7	1485	zinc finger protein 587
LGI4	163175	1.5	A_24_P310256		0.0247	23341.4	15578.3	1485	leucine-rich repeat LGI family, member 4
ZFC3H1	196441	1.5	A_23_P332908		0.0077	9412.2	6270.4	1485	zinc finger, C3H1-type containing
GJD4	219770	1.5	A_33_P3353496		0.0022	57117.2	38059.8	1485	gap junction protein, delta 4, 40.1kDa
STAC3	246329	1.5	A_33_P3220663		0.0273	2657.5	1776.8	1485	SH3 and cysteine rich domain 3
SHPRH	257218	1.5	A_33_P3216083		0.0021	793.1	528	1485	SNF2 histone linker PHD RING helicase, E3 ubiquitin protein ligase
LOC401037	401037	1.5	A_33_P3662000		0.0002	464.3	308.9	1485	uncharacterized LOC401037
TBC1D3B	414059	1.5	A_33_P3388376		0.0195	391.9	261.7	1485	TBC1 domain family, member 3B
LOC442132	442132	1.5	A_33_P3409675		0.0053	28722.2	19206.5	1485	golgin A6 family-like 1 pseudogene
C1QTNF9B-AS1	542767	1.5	A_33_P3531204		0.0163	169.2	112.7	1485	C1QTNF9B antisense RNA 1
A_33_P3284584	NA	1.5	A_33_P3284584		0.0184	8591	5712.6	1485
CTSL1	1514	1.49	A_33_P3399101		0.0017	7090.6	4758.1	1544	cathepsin L1
EPS8	2059	1.49	A_23_P136347		0.0155	9729.6	6522.1	1544	epidermal growth factor receptor pathway substrate 8
PTPN6	5777	1.49	A_23_P162486		0.0276	602.5	403.3	1544	protein tyrosine phosphatase, non-receptor type 6
GCC2	9648	1.49	A_24_P85942		0.0024	6396.6	4296.4	1544	GRIP and coiled-coil domain containing 2
PDE4DIP	9659	1.49	A_33_P3286774		0.0077	1854.5	1244.6	1544	phosphodiesterase 4D interacting protein
UNC13B	10497	1.49	A_33_P3318926		0.005	3279	2201.7	1544	unc-13 homolog B (C. elegans)
KIF1B	23095	1.49	A_24_P649624		0.006	6767.8	4545.9	1544	kinesin family member 1B
ZNF318	24149	1.49	A_24_P204043		0.0109	1172.4	786.2	1544	zinc finger protein 318
PNISR	25957	1.49	A_23_P122615		0.0061	3178.8	2135.1	1544	PNN-interacting serine/arginine-rich protein
PNISR	25957	1.49	A_23_P122615		0.0031	3146.7	2109.9	1544	PNN-interacting serine/arginine-rich protein
SZRD1	26099	1.49	A_23_P115105		0.0009	14004.2	9413.1	1544	SUZ RNA binding domain containing 1
SIRT7	51547	1.49	A_33_P3391727		0.0082	3674.1	2470.9	1544	sirtuin 7
LUC7L	55692	1.49	A_23_P106737		0.0148	15339.2	10266.5	1544	LUC7-like (S. cerevisiae)
PCDHGB3	56102	1.49	A_23_P395418		0.0447	333.6	224.4	1544	protocadherin gamma subfamily B, 3
HIVEP3	59269	1.49	A_32_P59302		0.0016	18804.8	12621.8	1544	human immunodeficiency virus type I enhancer binding protein 3
ARHGEF28	64283	1.49	A_33_P3367126		0.0122	2515.5	1684.9	1544	Rho guanine nucleotide exchange factor (GEF) 28
RPAP2	79871	1.49	A_33_P3243897		0.0015	4504.9	3026.7	1544	RNA polymerase II associated protein 2
ESYT3	83850	1.49	A_33_P3295098		0.0054	430	287.9	1544	extended synaptotagmin-like protein 3
MRO	83876	1.49	A_23_P4545		0.0373	739.9	495.8	1544	maestro
TBL1Y	90665	1.49	A_23_P114466		0.0045	1567.5	1052.5	1544	transducin (beta)-like 1, Y-linked
PRO2852	114224	1.49	A_33_P3538279		0.0466	3427.6	2302.4	1544	uncharacterized protein PRO2852
CDYL2	124359	1.49	A_23_P371865		0.0241	1731.5	1158.2	1544	chromodomain protein, Y-like 2
PLK5	126520	1.49	A_32_P50223		0.0277	18262.4	12224.5	1544	polo-like kinase 5
PTCHD1	139411	1.49	A_32_P149435		0.0035	1654.1	1108.4	1544	patched domain containing 1
ZNF852	285346	1.49	A_33_P3552465		0.0117	396.7	265.7	1544	zinc finger protein 852
C12orf75	387882	1.49	A_32_P163089		0.0121	1945.3	1307.8	1544	chromosome 12 open reading frame 75
Hs.641015	NA	1.49	A_33_P3209200		0.0233	254.8	170.6	1544
A_33_P3209566	NA	1.49	A_33_P3209566		0.0289	106	71.2	1544
A_33_P3224971	NA	1.49	A_33_P3224971		0.0057	154389	103679	1544
ADCYAP1R1	117	1.48	A_23_P157109		0.0188	3014.2	2036.5	1600	adenylate cyclase activating polypeptide 1 (pituitary) receptor type I
KIF5A	3798	1.48	A_24_P93948		0.0015	86707.7	58682.5	1600	kinesin family member 5A
POLD1	5424	1.48	A_23_P50455		0.0167	3914.4	2641.1	1600	polymerase (DNA directed), delta 1, catalytic subunit
RPS14	6208	1.48	A_24_P37939		0.0027	2166.8	1464.6	1600	ribosomal protein S14
TTN	7273	1.48	A_23_P85269		0.0085	1100.8	744.8	1600	titin
SPOP	8405	1.48	A_24_P270890		0.0006	14708.8	9907	1600	speckle-type POZ protein
RABL2B	11158	1.48	A_33_P3224483		0.0206	28033.1	18922.3	1600	RAB, member of RAS oncogene family-like 2B
WSCD1	23302	1.48	A_24_P942493		0.0003	1428.5	963.9	1600	WSC domain containing 1
MED13L	23389	1.48	A_23_P47991		0.0077	12017.7	8113.5	1600	mediator complex subunit 13-like
IL17RA	23765	1.48	A_33_P3540143		0.0239	1940.4	1309.8	1600	interleukin 17 receptor A
SZRD1	26099	1.48	A_23_P115105		0.0015	15223.6	10304.8	1600	SUZ RNA binding domain containing 1
TMEM176B	28959	1.48	A_23_P157007		0.0199	4672.7	3163.1	1600	transmembrane protein 176B
KCTD3	51133	1.48	A_33_P3293346		0.0438	3157.4	2134	1600	potassium channel tetramerisation domain containing 3
ZC3HAV1	56829	1.48	A_33_P3397418		0.0476	11393.9	7677.4	1600	zinc finger CCCH-type, antiviral 1
SHROOM4	57477	1.48	A_33_P3310047		0.0043	11637.7	7837.4	1600	shroom family member 4
ZDHHC14	79683	1.48	A_24_P269129		0.0026	2781.2	1882	1600	zinc finger, DHHC-type containing 14
MCTP1	79772	1.48	A_24_P212481		0.0044	4387.3	2959	1600	multiple C2 domains, transmembrane 1
TBL1Y	90665	1.48	A_23_P114466		0.0056	1497	1012.8	1600	transducin (beta)-like 1, Y-linked
CMTM3	123920	1.48	A_23_P88865		0.0235	15362.4	10390.4	1600	CKLF-like MARVEL transmembrane domain containing 3
AADACL3	126767	1.48	A_33_P3307965		0.0027	3333.1	2249.4	1600	arylacetamide deacetylase-like 3
CSAG1	158511	1.48	A_24_P11061		0.0246	1060.5	714.3	1600	chondrosarcoma associated gene 1
TOR1AIP2	163590	1.48	A_23_P336644		0.0032	1867.4	1262.8	1600	torsin A interacting protein 2
BCL6B	255877	1.48	A_23_P324813		0.0475	858.7	581.2	1600	B-cell CLL/lymphoma 6, member B
LOC440335	440335	1.48	A_24_P229884		0.0329	127.6	86.4	1600	uncharacterized LOC440335
LOC647070	647070	1.48	A_33_P3421219		0.0182	127200	85716.8	1600	uncharacterized LOC647070
A_24_P499215	NA	1.48	A_24_P499215		0.0269	722.2	487.5	1600
DBIL5P2	100169989	1.48	A_33_P3893191		0.0034	6543.4	4430.6	1600	diazepam binding inhibitor-like 5 pseudogene 2
Hs.701867	NA	1.48	A_33_P3390232		0.004	264.4	178.1	1600
A_33_P3282252	NA	1.48	A_33_P3282252		0.0178	5761.1	3890.8	1600
A_33_P3315724	NA	1.48	A_33_P3315724		0.0042	1915.1	1297.4	1600
A_33_P3325851	NA	1.48	A_33_P3325851		0.0426	33228.3	22503.6	1600
A_33_P3376745	NA	1.48	A_33_P3376745		0.0381	148.7	100.2	1600
LOXL2	4017	1.47	A_23_P111995		0.0342	1361.2	925.9	1660	lysyl oxidase-like 2
MAGEA6	4105	1.47	A_23_P136870		0.0288	326.1	222.4	1660	melanoma antigen family A, 6
MTR	4548	1.47	A_33_P3240637		0.0037	191.8	130.5	1660	5-methyltetrahydrofolate-homocysteine methyltransferase
PPP1R12B	4660	1.47	A_33_P3257609		0.0306	1696.4	1153.1	1660	protein phosphatase 1, regulatory subunit 12B
PVRL2	5819	1.47	A_23_P208293		0.0345	7711.9	5254.9	1660	poliovirus receptor-related 2 (herpesvirus entry mediator B)
TRA2B	6434	1.47	A_24_P145911		0.0123	17277.1	11742.2	1660	transformer 2 beta homolog (Drosophila)
TCF7	6932	1.47	A_23_P7582		0.0223	206.9	140.9	1660	transcription factor 7 (T-cell specific, HMG-box)
XPO1	7514	1.47	A_23_P40078		6e-05	7780.3	5299.5	1660	exportin 1 (CRM1 homolog, yeast)
AKAP12	9590	1.47	A_23_P111311		0.0179	3124.5	2124.9	1660	A kinase (PRKA) anchor protein 12
FSTL3	10272	1.47	A_33_P3318796		0.0137	1452.2	990.3	1660	follistatin-like 3 (secreted glycoprotein)
DIDO1	11083	1.47	A_24_P944144		0.0019	4534.2	3078.7	1660	death inducer-obliterator 1
SLC2A6	11182	1.47	A_33_P3337044		0.0019	42089.7	28559.3	1660	solute carrier family 2 (facilitated glucose transporter), member 6
PASK	23178	1.47	A_23_P408239		0.0233	432.2	294	1660	PAS domain containing serine/threonine kinase
COBL	23242	1.47	A_33_P3725227		5.8e-05	13569.3	9213.5	1660	cordon-bleu homolog (mouse)
DOCK9	23348	1.47	A_33_P3410279		0.0386	8568	5839.2	1660	dedicator of cytokinesis 9
GGA1	26088	1.47	A_24_P926400		0.0013	1432.9	973	1660	golgi-associated, gamma adaptin ear containing, ARF binding protein 1
GIT1	28964	1.47	A_33_P3401673		0.0499	1109.7	755.2	1660	G protein-coupled receptor kinase interacting ArfGAP 1
ASAP1-IT1	29065	1.47	A_23_P146325		0.0031	1728.2	1173.3	1660	ASAP1 intronic transcript 1 (non-protein coding)
TRIM4	89122	1.47	A_24_P68247		0.0048	454.7	308.4	1660	tripartite motif containing 4
PPM1K	152926	1.47	A_24_P214598		0.0025	35741.7	24332.7	1660	protein phosphatase, Mg2+/Mn2+ dependent, 1K
2019-03-10	162333	1.47	A_23_P337899		0.035	129.4	88.3	1660	membrane-associated ring finger (C3HC4) 10, E3 ubiquitin protein ligase
DNAH12	201625	1.47	A_32_P14721		0.0315	554.3	376.9	1660	dynein, axonemal, heavy chain 12
LRTOMT	220074	1.47	A_33_P3216651		0.0298	114.2	77.9	1660	leucine rich transmembrane and 0-methyltransferase domain containing
C11orf35	256329	1.47	A_33_P3377005		0.0491	1841.3	1249.7	1660	chromosome 11 open reading frame 35
LINC00174	285908	1.47	A_23_P397543		0.0046	3230.7	2200	1660	long intergenic non-protein coding RNA 174
LOC339505	339505	1.47	A_33_P3864861		0.0437	219	149.1	1660	uncharacterized LOC339505
NOTCH2NL	388677	1.47	A_24_P366777		0.0011	6143.5	4173.4	1660	notch 2 N-terminal like
C1orf226	400793	1.47	A_23_P103511		0.0067	2385.2	1617.7	1660	chromosome 1 open reading frame 226
HMGB3P24	646993	1.47	A_24_P49747		0.0022	947.2	643.5	1660	high mobility group box 3 pseudogene 24
SRGAP2B	647135	1.47	A_33_P3372705		0.0223	22447.7	15277.5	1660	SLIT-ROBO Rho GTPase activating protein 2B (pseudogene)
Hs.203594	NA	1.47	A_33_P3715909		0.0117	2338.1	1595.6	1660
ENSG00000162621	NA	1.47	A_33_P3220302		0.0344	491.8	335.3	1660
A_33_P3240158	NA	1.47	A_33_P3240158		0.0378	153.1	104	1660
A_33_P3293237	NA	1.47	A_33_P3293237		0.0051	299.2	202.9	1660
A_33_P3354061	NA	1.47	A_33_P3354061		0.0233	792.4	540.5	1660
A_33_P3383075	NA	1.47	A_33_P3383075		0.0415	359	243.8	1660
ABL2	27	1.46	A_33_P3413671		0.0042	3514.7	2400.7	1724	v-abl Abelson murine leukemia viral oncogene homolog 2
GLI2	2736	1.46	A_33_P3358457		0.0264	182.8	125	1724	GLI family zinc finger 2
IRAK2	3656	1.46	A_33_P3352970		0.0277	2090	1429.9	1724	interleukin-1 receptor-associated kinase 2
PDGFA	5154	1.46	A_23_P113701		0.0021	6624	4530.9	1724	platelet-derived growth factor alpha polypeptide
PKNOX1	5316	1.46	A_24_P196534		0.0061	10556.5	7233.1	1724	PBX/knotted 1 homeobox 1
PRB4	5545	1.46	A_33_P3217776		0.0371	520.5	357.6	1724	proline-rich protein BstNI subfamily 4
SOLH	6650	1.46	A_24_P282210		0.0102	12074	8262.1	1724	small optic lobes homolog (Drosophila)
ST13	6767	1.46	A_32_P156892		0.0008	18479.7	12667	1724	suppression of tumorigenicity 13 (colon carcinoma) (Hsp70 interacting protein)
TNFRSF1A	7132	1.46	A_23_P139722		0.0349	5711.8	3921.7	1724	tumor necrosis factor receptor superfamily, member 1A
SUPT3H	8464	1.46	A_24_P827		0.0278	1756.4	1205.3	1724	suppressor of Ty 3 homolog (S. cerevisiae)
RBM14	10432	1.46	A_33_P3378925		0.0039	2548.8	1744	1724	RNA binding motif protein 14
AKAP11	11215	1.46	A_33_P3409447		0.0266	10383.3	7122.1	1724	A kinase (PRKA) anchor protein 11
SYNRG	11276	1.46	A_33_P3307486		0.0254	1492.5	1020.1	1724	synergin, gamma
ZCCHC8	55596	1.46	A_23_P64669		0.0001	8780.4	6017.1	1724	zinc finger, CCHC domain containing 8
N4BP2	55728	1.46	A_23_P309779		0.0033	3146.8	2148.5	1724	NEDD4 binding protein 2
RCC2	55920	1.46	A_33_P3215517		0.008	575.2	394.4	1724	regulator of chromosome condensation 2
MRPS6	64968	1.46	A_23_P102890		0.0212	94718.5	64926.8	1724	mitochondrial ribosomal protein S6
GLT25D1	79709	1.46	A_23_P209183		0.0036	2728	1869.2	1724	glycosyltransferase 25 domain containing 1
LINC00263	90271	1.46	A_33_P3323928		0.0243	1530.7	1047.3	1724	long intergenic non-protein coding RNA 263
VTI1A	143187	1.46	A_23_P10785		0.0237	1979.3	1354.6	1724	vesicle transport through interaction with t-SNAREs homolog 1A (yeast)
AK022043	NA	1.46	A_33_P3325558		0.0099	41298.2	28368.8	1724
X81001	NA	1.46	A_33_P3248384		0.0043	14370.7	9875.5	1724
LOC100132368	100132368	1.46	A_33_P3271975		0.0421	304.7	208.9	1724	uncharacterized LOC100132368
LOC100272216	100272216	1.46	A_33_P3321801		0.0174	464.2	317.2	1724	uncharacterized LOC100272216
LOC100289026	100289026	1.46	A_33_P3347241		0.0095	4092.8	2803.4	1724	coiled-coil domain-containing protein 29-like
CPT1B	1375	1.45	A_23_P218817		0.0059	2812.8	1940.7	1788	carnitine palmitoyltransferase 1B (muscle)
CYP2J2	1573	1.45	A_23_P103486		0.0267	20720.2	14252.7	1788	cytochrome P450, family 2, subfamily J, polypeptide 2
FKBP1A	2280	1.45	A_24_P160001		0.001	2641.8	1824.6	1788	FK506 binding protein 1A, 12kDa
ITGB8	3696	1.45	A_24_P759477		0.0348	15878.5	10974.4	1788	integrin, beta 8
LOXL2	4017	1.45	A_23_P111995		0.0354	1464.7	1008.8	1788	lysyl oxidase-like 2
MFNG	4242	1.45	A_23_P103104		0.024	1534.9	1057.7	1788	MFNG O-fucosylpeptide 3-beta-N-acetylglucosaminyltransferase
MKLN1	4289	1.45	A_24_P914817		0.0023	6213.2	4282.3	1788	muskelin 1, intracellular mediator containing kelch motifs
MTRR	4552	1.45	A_23_P252211		0.0154	1707	1176.8	1788	5-methyltetrahydrofolate-homocysteine methyltransferase reductase
PXN	5829	1.45	A_24_P184555		0.0477	26125.5	18052.7	1788	paxillin
TCF7	6932	1.45	A_23_P7582		0.0245	210	145.1	1788	transcription factor 7 (T-cell specific, HMG-box)
NR2F1	7025	1.45	A_33_P3403117		0.002	99744.2	68677.7	1788	nuclear receptor subfamily 2, group F, member 1
DGAT1	8694	1.45	A_33_P3271990		0.004	12708.3	8765.4	1788	diacylglycerol O-acyltransferase 1
F2RL3	9002	1.45	A_33_P3232955		0.0047	7367.6	5090.9	1788	coagulation factor II (thrombin) receptor-like 3
ABCA7	10347	1.45	A_33_P3374623		0.0037	1720.9	1188.9	1788	ATP-binding cassette, sub-family A (ABC1), member 7
IGF2BP1	10642	1.45	A_23_P83498		0.023	389.9	269.8	1788	insulin-like growth factor 2 mRNA binding protein 1
DZIP1	22873	1.45	A_33_P3400224		0.0458	10262.7	7061.1	1788	DAZ interacting protein 1
CACYBP	27101	1.45	A_24_P45379		0.0047	1465	1010	1788	calcyclin binding protein
OXR1	55074	1.45	A_32_P151823		0.0129	18467.1	12758.4	1788	oxidation resistance 1
ZNF532	55205	1.45	A_23_P346421		0.0419	4913.9	3379.8	1788	zinc finger protein 532
PELI1	57162	1.45	A_33_P3316928		0.0047	14264.6	9817.2	1788	pellino E3 ubiquitin protein ligase 1
MRPS6	64968	1.45	A_23_P102890		0.0341	95256.6	65725.3	1788	mitochondrial ribosomal protein S6
MRPS6	64968	1.45	A_23_P102890		0.0285	105878	73051.2	1788	mitochondrial ribosomal protein S6
MGARP	84709	1.45	A_23_P255331		2.5e-05	1363.9	943.4	1788	mitochondria-localized glutamic acid-rich protein
ZNF587	84914	1.45	A_23_P101281		0.0004	8644	5967	1788	zinc finger protein 587
SLFN11	91607	1.45	A_33_P3315375		0.0407	2888.4	1992.7	1788	schlafen family member 11
THEM4	117145	1.45	A_33_P3343432		0.0113	3716.8	2568.2	1788	thioesterase superfamily member 4
BROX	148362	1.45	A_23_P359636		0.0396	1886.3	1303.5	1788	BRO1 domain and CAAX motif containing
C18orf54	162681	1.45	A_32_P162374		0.0341	472.4	326.5	1788	chromosome 18 open reading frame 54
STH	246744	1.45	A_24_P256512		0.0103	1222.9	843.2	1788	saitohin
FMN1	342184	1.45	A_33_P3379881		0.0432	492.8	338.9	1788	formin 1
LOC400927	400927	1.45	A_33_P3247372		0.0021	568.6	392.3	1788	TPTE and PTEN homologous inositol lipid phosphatase pseudogene
LOC401164	401164	1.45	A_33_P3780572		0.0134	593.6	408.2	1788	uncharacterized LOC401164
LOC692247	692247	1.45	A_33_P3589543		0.0165	674.2	464.9	1788	uncharacterized LOC692247
LOC729324	729324	1.45	A_33_P3298440		0.005	735.6	507.7	1788	hCG1986447
ZGLP1	100125288	1.45	A_33_P3305093		0.004	3535.6	2443.8	1788	zinc finger, GATA-like protein 1
LOC100288069	100288069	1.45	A_33_P3232624		0.0085	3232.1	2236.3	1788	general transcription factor IIi pseudogene
LOC100506136	100506136	1.45	A_33_P3390092		0.0314	260.5	179.4	1788	uncharacterized LOC100506136
LOC100507547	100507547	1.45	A_33_P3230594		0.008	9609	6620.8	1788	uncharacterized LOC100507547
C8orf44-SGK3	100533105	1.45	A_33_P3375613		0.0021	53404.3	36802.3	1788	C8orf44-SGK3 readthrough
APOC1	341	1.44	A_24_P109214		0.0486	6177.9	4275.9	1861	apolipoprotein C-I
CKS2	1164	1.44	A_23_P71727		0.0319	42550.3	29480.7	1861	CDC28 protein kinase regulatory subunit 2
HAS3	3038	1.44	A_33_P3402454		0.0411	163.2	113.5	1861	hyaluronan synthase 3
LYN	4067	1.44	A_23_P147431		0.0422	4087.6	2840.3	1861	v-yes-1 Yamaguchi sarcoma viral related oncogene homolog
PDGFA	5154	1.44	A_23_P113701		0.0021	6159.2	4272.4	1861	platelet-derived growth factor alpha polypeptide
PLOD1	5351	1.44	A_23_P137532		0.007	2818.5	1950.8	1861	procollagen-lysine, 2-oxoglutarate 5-dioxygenase 1
RBBP5	5929	1.44	A_33_P3235642		0.0086	975.9	679.4	1861	retinoblastoma binding protein 5
YAP1	10413	1.44	A_23_P104762		0.0315	4674	3256.3	1861	Yes-associated protein 1
CBX1	10951	1.44	A_24_P298174		0.0234	12636.3	8783.3	1861	chromobox homolog 1
SASH1	23328	1.44	A_33_P3209283		0.0282	350.1	243.9	1861	SAM and SH3 domain containing 1
SEC14L2	23541	1.44	A_33_P3286754		0.0176	6026.1	4174.2	1861	SEC14-like 2 (S. cerevisiae)
CHST11	50515	1.44	A_23_P139919		0.0022	977.2	680.5	1861	carbohydrate (chondroitin 4) sulfotransferase 11
FMN2	56776	1.44	A_33_P3219821		0.0144	6489	4498.3	1861	formin 2
MLL3	58508	1.44	A_33_P3301306		0.0008	17428.3	12138.1	1861	myeloid/lymphoid or mixed-lineage leukemia 3
ZBTB10	65986	1.44	A_33_P3613000		0.0329	305.5	212.6	1861	zinc finger and BTB domain containing 10
ASRGL1	80150	1.44	A_23_P203391		0.0002	54651.3	38050.5	1861	asparaginase like 1
ZNF587	84914	1.44	A_23_P388146		0.0098	2467.1	1712.8	1861	zinc finger protein 587
CHRDL1	91851	1.44	A_23_P159893		0.0263	1875	1301.8	1861	chordin-like 1
CST11	140880	1.44	A_23_P120588		0.0451	114.4	79.2	1861	cystatin 11
VTI1A	143187	1.44	A_23_P10785		0.0303	1674.3	1160.9	1861	vesicle transport through interaction with t-SNAREs homolog 1A (yeast)
SLC9A9	285195	1.44	A_32_P46214		0.0398	5462	3800.6	1861	solute carrier family 9, subfamily A (NHE9, cation proton antiporter 9), member 9
LOC389765	389765	1.44	A_23_P9280		0.0131	9500.4	6581.7	1861	kinesin family member 27 pseudogene
PAIP2B	400961	1.44	A_24_P860797		0.028	2556.6	1775.4	1861	poly(A) binding protein interacting protein 2B
TRAF3IP2-AS1	643749	1.44	A_33_P3389113		0.0059	1904.8	1326.1	1861	TRAF3IP2 antisense RNA 1
INPP5B	3633	1.43	A_23_P85640		0.0095	433.1	303.7	1925	inositol polyphosphate-5-phosphatase, 75kDa
KLKB1	3818	1.43	A_23_P252236		0.0193	711.2	498.2	1925	kallikrein B, plasma (Fletcher factor) 1
LTBP3	4054	1.43	A_33_P3221084		0.0237	209.9	146.4	1925	latent transforming growth factor beta binding protein 3
MFNG	4242	1.43	A_23_P103104		0.0335	1602.5	1118.7	1925	MFNG O-fucosylpeptide 3-beta-N-acetylglucosaminyltransferase
PHEX	5251	1.43	A_23_P114084		0.0075	221	154.8	1925	phosphate regulating endopeptidase homolog, X-linked
TPD52L1	7164	1.43	A_23_P31143		0.0427	64954.4	45350.2	1925	tumor protein D52-like 1
EIF4G3	8672	1.43	A_24_P383850		0.0045	5736.4	4024.8	1925	eukaryotic translation initiation factor 4 gamma, 3
LATS1	9113	1.43	A_33_P3233764		0.0415	619.6	431.9	1925	LATS, large tumor suppressor, homolog 1 (Drosophila)
ZNF235	9310	1.43	A_23_P208325		0.0105	1476.4	1036	1925	zinc finger protein 235
AKAP12	9590	1.43	A_23_P111311		0.0188	3096.4	2164.9	1925	A kinase (PRKA) anchor protein 12
SIGMAR1	10280	1.43	A_23_P146637		0.0196	37783.2	26364.9	1925	sigma non-opioid intracellular receptor 1
CACYBP	27101	1.43	A_24_P84428		0.0043	16043.9	11237.5	1925	calcyclin binding protein
INVS	27130	1.43	A_23_P157970		0.0147	4716.1	3298	1925	inversin
EXOSC3	51010	1.43	A_23_P123905		0.0008	4374.4	3050.1	1925	exosome component 3
TMEM159	57146	1.43	A_23_P406131		0.01	4512.2	3155.3	1925	transmembrane protein 159
MRPS6	64968	1.43	A_23_P102890		0.0374	92738.7	64722.8	1925	mitochondrial ribosomal protein S6
MRPS6	64968	1.43	A_23_P102890		0.0286	101254	70786.2	1925	mitochondrial ribosomal protein S6
DDRGK1	65992	1.43	A_33_P3268338		0.0003	6922.8	4852.3	1925	DDRGK domain containing 1
DNAJC5	80331	1.43	A_33_P3419733		0.0483	9030.4	6326.6	1925	DnaJ (Hsp40) homolog, subfamily C, member 5
ZNF587	84914	1.43	A_23_P101281		0.0004	8304.5	5797.3	1925	zinc finger protein 587
LINC00085	147650	1.43	A_24_P127564		0.0167	4783.2	3341.7	1925	long intergenic non-protein coding RNA 85
FAM84A	151354	1.43	A_33_P3270793		0.0171	462.7	322.6	1925	family with sequence similarity 84, member A
CLEC4C	170482	1.43	A_23_P2616		0.0456	161.8	113.4	1925	C-type lectin domain family 4, member C
RBM20	282996	1.43	A_33_P3307163		0.0113	857.2	601.5	1925	RNA binding motif protein 20
FAM212A	389119	1.43	A_33_P3239267		0.0047	155056	108502	1925	family with sequence similarity 212, member A
HCG18	414777	1.43	A_33_P3280993		0.0429	28588.1	20027.5	1925	HLA complex group 18 (non-protein coding)
LOC441666	441666	1.43	A_33_P3802146		0.0126	383570	267999	1925	zinc finger protein 91 pseudogene
GRIK1-AS1	642976	1.43	A_33_P3353471		0.0232	1751.2	1228.4	1925	GRIK1 antisense RNA 1
ZNF814	730051	1.43	A_33_P3228757		0.0156	1430.8	1000.5	1925	zinc finger protein 814
AK126080	NA	1.43	A_33_P3510322		0.0045	561.2	392.3	1925
LOC100335030	100335030	1.43	A_33_P3334826		0.0239	1378.1	965.8	1925	FGFR1 oncogene partner 2 pseudogene
A_33_P3315986	NA	1.43	A_33_P3315986		0.005	165.3	115.8	1925
ABCB7	22	1.42	A_23_P171258		0.0028	5950.5	4190.6	1982	ATP-binding cassette, sub-family B (MDR/TAP), member 7
ATM	472	1.42	A_23_P35916		0.0061	1239.3	870.3	1982	ataxia telangiectasia mutated
CTSE	1510	1.42	A_23_P10291		0.0322	348.1	244.4	1982	cathepsin E
LYN	4067	1.42	A_23_P147431		0.04	4225	2972.4	1982	v-yes-1 Yamaguchi sarcoma viral related oncogene homolog
PDGFA	5154	1.42	A_23_P113701		0.0052	5799.8	4077.1	1982	platelet-derived growth factor alpha polypeptide
PDGFA	5154	1.42	A_23_P113701		0.0021	6135.8	4327.1	1982	platelet-derived growth factor alpha polypeptide
PLEC	5339	1.42	A_33_P3419098		0.025	606.8	428.3	1982	plectin
CCDC6	8030	1.42	A_33_P3396159		0.015	7502.3	5269.8	1982	coiled-coil domain containing 6
ACOX2	8309	1.42	A_23_P10182		0.0286	3063.9	2160	1982	acyl-CoA oxidase 2, branched chain
URI1	8725	1.42	A_23_P119418		0.0055	5420.1	3824.3	1982	URI1, prefoldin-like chaperone
URI1	8725	1.42	A_23_P119418		0.0133	5864	4138.6	1982	URI1, prefoldin-like chaperone
AKAP12	9590	1.42	A_23_P111311		0.0336	2833.8	1994.1	1982	A kinase (PRKA) anchor protein 12
PDZD2	23037	1.42	A_33_P3283515		0.0131	981.4	692.9	1982	PDZ domain containing 2
ZC3H13	23091	1.42	A_24_P121406		0.0122	413	291.4	1982	zinc finger CCCH-type containing 13
CIZ1	25792	1.42	A_33_P3247237		0.0419	682.3	479.9	1982	CDKN1A interacting zinc finger protein 1
COG4	25839	1.42	A_33_P3257628		0.0197	2214	1559.4	1982	component of oligomeric golgi complex 4
PYGO1	26108	1.42	A_33_P3782469		0.0004	3772.4	2662.8	1982	pygopus homolog 1 (Drosophila)
ATL2	64225	1.42	A_33_P3394040		0.0129	1830.4	1286.5	1982	atlastin GTPase 2
PRAMEF1	65121	1.42	A_33_P3383566		0.0313	118.3	83.5	1982	PRAME family member 1
TEX35	84066	1.42	A_33_P3419711		0.022	103.2	72.9	1982	testis expressed 35
FAM195A	84331	1.42	A_23_P3663		0.0025	33825.5	23887	1982	family with sequence similarity 195, member A
PYROXD2	84795	1.42	A_23_P24157		0.0295	796.5	561	1982	pyridine nucleotide-disulphide oxidoreductase domain 2
ZNF587	84914	1.42	A_23_P101281		0.0017	7550.1	5298.4	1982	zinc finger protein 587
KLC4	89953	1.42	A_23_P397308		0.0081	437.4	307.3	1982	kinesin light chain 4
LRRC37B	114659	1.42	A_33_P3291118		0.0174	2678.3	1884.3	1982	leucine rich repeat containing 37B
STK11IP	114790	1.42	A_23_P321320		0.0008	21739.5	15283.9	1982	serine/threonine kinase 11 interacting protein
CATSPER2	117155	1.42	A_33_P3405128		0.0493	412.6	291.3	1982	cation channel, sperm associated 2
VTI1A	143187	1.42	A_23_P10785		0.0423	1963.2	1384.7	1982	vesicle transport through interaction with t-SNAREs homolog 1A (yeast)
WDSUB1	151525	1.42	A_23_P108657		0.0005	2845.5	2010.9	1982	WD repeat, sterile alpha motif and U-box domain containing 1
ATXN7L1	222255	1.42	A_23_P356109		0.0151	360.9	253.6	1982	ataxin 7-like 1
ANKRD20A9P	284232	1.42	A_33_P3282359		0.0449	1548	1088.8	1982	ankyrin repeat domain 20 family, member A9, pseudogene
KCNJ10	3766	1.41	A_24_P387875		0.0472	18622.4	13209.6	2056	potassium inwardly-rectifying channel, subfamily J, member 10
SEC14L1	6397	1.41	A_23_P206960		0.0146	31622.2	22423.6	2056	SEC14-like 1 (S. cerevisiae)
ARHGEF6	9459	1.41	A_24_P228875		0.001	1110.6	790.4	2056	Rac/Cdc42 guanine nucleotide exchange factor (GEF) 6
PLEKHM1	9842	1.41	A_33_P3405897		0.0431	754.5	536.5	2056	pleckstrin homology domain containing, family M (with RUN domain) member 1
RABGAP1L	9910	1.41	A_23_P200325		0.0061	1899.5	1348.6	2056	RAB GTPase activating protein 1-like
2019-09-09	10801	1.41	A_33_P3368188		0.0026	880.2	622.7	2056	septin 9
POGZ	23126	1.41	A_23_P63219		0.0362	38082	27003.4	2056	pogo transposable element with ZNF domain
CLASP1	23332	1.41	A_33_P3312975		0.003	4574	3248.5	2056	cytoplasmic linker associated protein 1
DOCK9	23348	1.41	A_33_P3259821		0.0042	1123.3	797.2	2056	dedicator of cytokinesis 9
SMG5	23381	1.41	A_23_P322043		0.0002	7534.6	5334.2	2056	smg-5 homolog, nonsense mediated mRNA decay factor (C. elegans)
HAAO	23498	1.41	A_33_P3209511		0.0225	348.9	248.2	2056	3-hydroxyanthranilate 3,4-dioxygenase
EPB41L4B	54566	1.41	A_23_P216556		0.0457	372.8	264.5	2056	erythrocyte membrane protein band 4.1 like 4B
WHSC1L1	54904	1.41	A_24_P106839		0.0035	2440.6	1727.3	2056	Wolf-Hirschhorn syndrome candidate 1-like 1
CARS2	79587	1.41	A_23_P128624		0.0013	34749.6	24701.2	2056	cysteinyl-tRNA synthetase 2, mitochondrial (putative)
SPEF2	79925	1.41	A_23_P252388		0.0462	32636.1	23089.8	2056	sperm flagellar 2
HN1L	90861	1.41	A_23_P434900		0.0052	2152.3	1523.1	2056	hematological and neurological expressed 1-like
TRIM9	114088	1.41	A_33_P3383836		0.0153	3560.2	2530.6	2056	tripartite motif containing 9
CATSPER2	117155	1.41	A_24_P181422		0.0234	6440.2	4557.9	2056	cation channel, sperm associated 2
LOC285178	285178	1.41	A_33_P3503537		0.0235	41620.1	29561.1	2056	uncharacterized LOC285178
NBPF10	100132406	1.41	A_32_P83465		0.0397	154995	110018	2056	neuroblastoma breakpoint family, member 10
ENSG00000225792	NA	1.41	A_33_P3299958		0.0272	2263.7	1600.2	2056
A_33_P3232682	NA	1.41	A_33_P3232682		0.0006	2392.8	1701.6	2056
ACAN	176	1.4	A_23_P307310		0.0479	2830.3	2023.7	2106	aggrecan
BGLAP	632	1.4	A_24_P336551		0.0101	2101.8	1499.5	2106	bone gamma-carboxyglutamate (gla) protein
CAPN2	824	1.4	A_23_P23924		0.0252	54264.8	38745	2106	calpain 2, (m/II) large subunit
CYP2J2	1573	1.4	A_23_P103486		0.0455	17207.4	12291.5	2106	cytochrome P450, family 2, subfamily J, polypeptide 2
EPOR	2057	1.4	A_23_P367899		0.0115	969.5	692.8	2106	erythropoietin receptor
FHL2	2274	1.4	A_33_P3362326		0.0241	4626.1	3295.4	2106	four and a half LIM domains 2
GOLGB1	2804	1.4	A_33_P3289705		0.0126	11277.2	8041.6	2106	golgin B1
MFNG	4242	1.4	A_23_P103104		0.0484	1333.4	954.9	2106	MFNG O-fucosylpeptide 3-beta-N-acetylglucosaminyltransferase
PDGFA	5154	1.4	A_23_P113701		0.0023	5662.6	4039.7	2106	platelet-derived growth factor alpha polypeptide
PDGFA	5154	1.4	A_23_P113701		0.004	5200.4	3705.4	2106	platelet-derived growth factor alpha polypeptide
ZNF37A	7587	1.4	A_33_P3238177		0.0003	17461.4	12496.3	2106	zinc finger protein 37A
DLGAP1	9229	1.4	A_33_P3806524		0.0415	819.8	583.7	2106	discs, large (Drosophila) homolog-associated protein 1
SAFB2	9667	1.4	A_23_P27894		0.009	5761.4	4123.6	2106	scaffold attachment factor B2
VGLL4	9686	1.4	A_24_P410582		0.008	2748.9	1969.7	2106	vestigial like 4 (Drosophila)
RAPGEF2	9693	1.4	A_33_P3334743		0.013	9597.8	6851.6	2106	Rap guanine nucleotide exchange factor (GEF) 2
ZNF646	9726	1.4	A_24_P181506		0.002	12260.5	8728.7	2106	zinc finger protein 646
IGF2BP1	10642	1.4	A_23_P83498		0.0036	400.1	285.9	2106	insulin-like growth factor 2 mRNA binding protein 1
MAN1A2	10905	1.4	A_24_P213548		0.0119	6954.4	4958.7	2106	mannosidase, alpha, class 1A, member 2
TMEM39A	55254	1.4	A_23_P84334		0.0047	1171.7	839	2106	transmembrane protein 39A
MAML3	55534	1.4	A_33_P3335366		0.0143	421.4	300.5	2106	mastermind-like 3 (Drosophila)
RBM38	55544	1.4	A_23_P17430		0.001	1146.6	816.5	2106	RNA binding motif protein 38
FAM178A	55719	1.4	A_33_P3392245		0.0341	248.2	176.7	2106	family with sequence similarity 178, member A
RCN3	57333	1.4	A_23_P67339		0.0343	487.2	347.9	2106	reticulocalbin 3, EF-hand calcium binding domain
GRAMD1B	57476	1.4	A_24_P58620		0.0219	4452.4	3179.4	2106	GRAM domain containing 1B
THADA	63892	1.4	A_24_P101786		0.0374	278.2	198.5	2106	thyroid adenoma associated
ZNF768	79724	1.4	A_33_P3340309		0.001	5244.5	3757.9	2106	zinc finger protein 768
C20orf94	128710	1.4	A_23_P364766		0.0094	4927.1	3526.7	2106	chromosome 20 open reading frame 94
RBM33	155435	1.4	A_33_P3340294		0.038	2565.7	1835.2	2106	RNA binding motif protein 33
ZUFSP	221302	1.4	A_33_P3416420		0.0136	948.1	675.6	2106	zinc finger with UFM1-specific peptidase domain
HECTD4	283450	1.4	A_23_P309292		0.0021	9114.9	6495.3	2106	HECT domain containing E3 ubiquitin protein ligase 4
LOC441455	441455	1.4	A_32_P122402		0.0047	2725.3	1945.4	2106	makorin ring finger protein 1 pseudogene
LOC100129186	100129186	1.4	A_33_P3342967		0.02	107.9	77.3	2106	uncharacterized LOC100129186
LOC100653296	100653296	1.4	A_33_P3365924		0.0287	427.5	305.2	2106	uncharacterized LOC100653296
ATM	472	1.39	A_23_P35916		0.0105	1154.9	832.8	2170	ataxia telangiectasia mutated
BCL2	596	1.39	A_23_P352266		0.013	7057.3	5079.9	2170	B-cell CLL/lymphoma 2
CYP2J2	1573	1.39	A_23_P103486		0.0445	18413.6	13229.3	2170	cytochrome P450, family 2, subfamily J, polypeptide 2
DDB2	1643	1.39	A_33_P3383955		0.0153	609.6	438.4	2170	damage-specific DNA binding protein 2, 48kDa
LLGL2	3993	1.39	A_33_P3372074		0.0352	5039.2	3630.5	2170	lethal giant larvae homolog 2 (Drosophila)
MFNG	4242	1.39	A_23_P103104		0.0479	1488.5	1069.2	2170	MFNG O-fucosylpeptide 3-beta-N-acetylglucosaminyltransferase
ATXN3	4287	1.39	A_33_P3275310		0.043	3772.2	2711.4	2170	ataxin 3
PDGFA	5154	1.39	A_23_P113701		0.0065	5666.3	4074.2	2170	platelet-derived growth factor alpha polypeptide
TK1	7083	1.39	A_23_P107421		0.0213	4320.4	3109.4	2170	thymidine kinase 1, soluble
PDE4DIP	9659	1.39	A_33_P3337901		0.0201	388.5	280.2	2170	phosphodiesterase 4D interacting protein
PLEKHM1	9842	1.39	A_33_P3212982		0.0086	1548.5	1111.5	2170	pleckstrin homology domain containing, family M (with RUN domain) member 1
TECPR2	9895	1.39	A_32_P355396		0.0106	12338.2	8867.7	2170	tectonin beta-propeller repeat containing 2
ZBTB40	9923	1.39	A_33_P3275000		0.0374	436.6	313	2170	zinc finger and BTB domain containing 40
MAP3K2	10746	1.39	A_33_P3415445		0.0018	1542.8	1113.2	2170	mitogen-activated protein kinase kinase kinase 2
TTC28	23331	1.39	A_23_P29185		0.0484	1977.6	1424.2	2170	tetratricopeptide repeat domain 28
TAS2R14	50840	1.39	A_23_P105495		0.0093	1240	891.8	2170	taste receptor, type 2, member 14
SPAG16	79582	1.39	A_23_P67785		0.0288	10415.9	7511.5	2170	sperm associated antigen 16
SETD3	84193	1.39	A_33_P3365524		0.0207	3938.3	2839.2	2170	SET domain containing 3
ZNF587	84914	1.39	A_23_P101281		0.0008	7337.4	5264.1	2170	zinc finger protein 587
PHF21B	112885	1.39	A_24_P113572		0.0333	3273.4	2362.7	2170	PHD finger protein 21B
WDR17	116966	1.39	A_33_P3375736		0.044	1072.1	768.6	2170	WD repeat domain 17
GABPB2	126626	1.39	A_23_P73208		0.0146	2170.5	1566.1	2170	GA binding protein transcription factor, beta subunit 2
WIPF2	147179	1.39	A_23_P136325		0.0003	2760.6	1989.5	2170	WAS/WASL interacting protein family, member 2
CAMSAP1	157922	1.39	A_33_P3217804		0.0032	387.6	277.9	2170	calmodulin regulated spectrin-associated protein 1
SLC36A1	206358	1.39	A_33_P3251093		0.0051	11276.8	8130.4	2170	solute carrier family 36 (proton/amino acid symporter), member 1
SHPRH	257218	1.39	A_24_P153576		0.0158	8680	6240.3	2170	SNF2 histone linker PHD RING helicase, E3 ubiquitin protein ligase
IL21R-AS1	283888	1.39	A_33_P3677020		0.0186	2317.3	1668	2170	IL21R antisense RNA 1
FLJ42289	388182	1.39	A_33_P3210556		0.0402	1751.6	1262.2	2170	uncharacterized LOC388182
PATE2	399967	1.39	A_33_P3420900		0.0303	895.6	644.8	2170	prostate and testis expressed 2
RPS15AP10	728963	1.39	A_33_P3357049		0.0006	693.9	500.2	2170	ribosomal protein S15a pseudogene 10
DQ786257	NA	1.39	A_33_P3275255		0.0231	5445.7	3907.4	2170
A_33_P3257683	NA	1.39	A_33_P3257683		0.0087	1089.6	786.3	2170
A_33_P3403851	NA	1.39	A_33_P3403851		0.0159	568.1	408.7	2170
ALDH3A2	224	1.38	A_33_P3336617		0.0055	12002.5	8688.9	2235	aldehyde dehydrogenase 3 family, member A2
CYP2J2	1573	1.38	A_23_P103486		0.0467	17524.4	12711.5	2235	cytochrome P450, family 2, subfamily J, polypeptide 2
GRID1	2894	1.38	A_33_P3234949		0.0448	550.6	398.9	2235	glutamate receptor, ionotropic, delta 1
ARHGAP35	2909	1.38	A_33_P3367481		0.0019	13233.6	9623.9	2235	Rho GTPase activating protein 35
HSF1	3297	1.38	A_23_P253841		0.0003	55839.5	40589.1	2235	heat shock transcription factor 1
MBNL1	4154	1.38	A_23_P357811		0.0134	33126.7	24021.9	2235	muscleblind-like splicing regulator 1
MLF1	4291	1.38	A_23_P143906		0.0161	7030.6	5101.7	2235	myeloid leukemia factor 1
PCDH1	5097	1.38	A_33_P3349637		0.0477	10597.3	7674.1	2235	protocadherin 1
ST13	6767	1.38	A_23_P68949		0.0014	42522.4	30776.7	2235	suppression of tumorigenicity 13 (colon carcinoma) (Hsp70 interacting protein)
TPTE	7179	1.38	A_33_P3247392		0.0177	1748.4	1271.1	2235	transmembrane phosphatase with tensin homology
UNG	7374	1.38	A_33_P3236157		0.0231	47022.5	34189.8	2235	uracil-DNA glycosylase
SYN3	8224	1.38	A_33_P3279407		0.0359	570.7	412.7	2235	synapsin III
URI1	8725	1.38	A_23_P119418		0.0135	5716.8	4135.5	2235	URI1, prefoldin-like chaperone
BAZ1B	9031	1.38	A_33_P3321577		9.3e-05	12206.9	8849.7	2235	bromodomain adjacent to zinc finger domain, 1B
ANKRD26	22852	1.38	A_23_P115597		0.0272	2050.3	1484.9	2235	ankyrin repeat domain 26
LMTK2	22853	1.38	A_33_P3266923		0.0339	10782.7	7820.1	2235	lemur tyrosine kinase 2
MAPKBP1	23005	1.38	A_24_P944444		0.0094	4564.4	3316.8	2235	mitogen-activated protein kinase binding protein 1
FRAT2	23401	1.38	A_23_P12784		0.0023	8960.1	6476	2235	frequently rearranged in advanced T-cell lymphomas 2
TMED5	50999	1.38	A_23_P86002		0.0012	3240	2355.7	2235	transmembrane emp24 protein transport domain containing 5
EXOSC3	51010	1.38	A_23_P123905		0.0015	4011.4	2907	2235	exosome component 3
EXOSC3	51010	1.38	A_23_P123905		0.0007	4217.1	3046.2	2235	exosome component 3
EXOSC3	51010	1.38	A_23_P123905		0.0009	4183.1	3023.8	2235	exosome component 3
PHF21A	51317	1.38	A_33_P3346473		0.0091	9122.1	6589.3	2235	PHD finger protein 21A
C9orf114	51490	1.38	A_23_P9392		0.02	1170.9	846.1	2235	chromosome 9 open reading frame 114
STYXL1	51657	1.38	A_23_P111635		0.02	923.6	668.9	2235	serine/threonine/tyrosine interacting-like 1
ZNF586	54807	1.38	A_23_P107693		0.0415	273.3	198.3	2235	zinc finger protein 586
GDAP2	54834	1.38	A_23_P11915		0.0256	399.2	288.4	2235	ganglioside induced differentiation associated protein 2
PTCD3	55037	1.38	A_33_P3290945		0.0254	3287.4	2379.8	2235	pentatricopeptide repeat domain 3
PARP11	57097	1.38	A_23_P343837		0.0077	678.1	491.2	2235	poly (ADP-ribose) polymerase family, member 11
WLS	79971	1.38	A_33_P3311551		0.0431	477.8	346.6	2235	wntless homolog (Drosophila)
ATG16L2	89849	1.38	A_23_P36305		0.0042	21425.8	15476.2	2235	autophagy related 16-like 2 (S. cerevisiae)
LOC91450	91450	1.38	A_33_P3289406		0.0104	1131.9	819.2	2235	uncharacterized LOC91450
SNX18	112574	1.38	A_33_P3250128		0.0347	1440.9	1047.5	2235	sorting nexin 18
GALM	130589	1.38	A_23_P67971		0.0464	1450.8	1050.1	2235	galactose mutarotase (aldose 1-epimerase)
NEK7	140609	1.38	A_23_P353574		0.0444	633.4	459.9	2235	NIMA (never in mitosis gene a)-related kinase 7
STXBP4	252983	1.38	A_23_P375566		0.0415	2855	2069.5	2235	syntaxin binding protein 4
LOC257152	257152	1.38	A_33_P3711318		0.0136	45475.4	32852.1	2235	uncharacterized LOC257152
HILS1	373861	1.38	A_24_P144784		0.0469	798.7	577.2	2235	histone linker H1 domain, spermatid-specific 1, pseudogene
LOC100131581	100131581	1.38	A_33_P3245858		0.0099	545.8	396.8	2235	uncharacterized LOC100131581
BMPR1A	657	1.37	A_23_P1431		0.0046	2032.2	1486	2306	bone morphogenetic protein receptor, type IA
CCNC	892	1.37	A_33_P3357337		0.0272	1733	1262.5	2306	cyclin C
DIAPH1	1729	1.37	A_33_P3243683		0.0194	488.4	356.7	2306	diaphanous homolog 1 (Drosophila)
IMPDH1	3614	1.37	A_24_P89701		0.0043	57451.3	42033.2	2306	IMP (inosine 5'-monophosphate) dehydrogenase 1
MAP6	4135	1.37	A_33_P3276997		0.0047	59065.5	43074.6	2306	microtubule-associated protein 6
PDGFA	5154	1.37	A_23_P113701		0.0051	6074	4420.5	2306	platelet-derived growth factor alpha polypeptide
RIT1	6016	1.37	A_33_P3394075		0.0476	993.8	726.8	2306	Ras-like without CAAX 1
TCEB2	6923	1.37	A_23_P100392		0.0341	4645.8	3398.7	2306	transcription elongation factor B (SIII), polypeptide 2 (18kDa, elongin B)
URI1	8725	1.37	A_23_P119418		0.0172	4593.2	3362.4	2306	URI1, prefoldin-like chaperone
PHF14	9678	1.37	A_24_P21056		0.0076	6586.1	4795.7	2306	PHD finger protein 14
SDCCAG8	10806	1.37	A_23_P34548		0.0087	6769.7	4958.9	2306	serologically defined colon cancer antigen 8
KLF12	11278	1.37	A_23_P371076		0.0074	2895.4	2119.4	2306	Kruppel-like factor 12
RABGAP1	23637	1.37	A_23_P350895		0.0259	664.7	483.8	2306	RAB GTPase activating protein 1
EXOSC3	51010	1.37	A_23_P123905		0.0025	4061	2974.7	2306	exosome component 3
RHCG	51458	1.37	A_23_P151975		0.0299	2228.5	1632	2306	Rh family, C glycoprotein
DNAJC28	54943	1.37	A_23_P68700		0.0066	1162.4	847.2	2306	DnaJ (Hsp40) homolog, subfamily C, member 28
PRPF38B	55119	1.37	A_23_P201567		0.0008	1194.4	869.1	2306	PRP38 pre-mRNA processing factor 38 (yeast) domain containing B
OTUD7B	56957	1.37	A_33_P3358307		0.0279	4408.9	3228.5	2306	OTU domain containing 7B
VASH2	79805	1.37	A_23_P115492		0.0268	1181.8	863.4	2306	vasohibin 2
LMAN2L	81562	1.37	A_23_P142708		0.0033	3268.1	2380.5	2306	lectin, mannose-binding 2-like
LINC00597	81698	1.37	A_23_P54447		0.0082	1426	1038	2306	long intergenic non-protein coding RNA 597
ZNF320	162967	1.37	A_23_P38813		0.0188	1301.1	950.5	2306	zinc finger protein 320
LINC00537	203274	1.37	A_33_P3474859		0.0311	101557	74209.1	2306	long intergenic non-protein coding RNA 537
LOC284014	284014	1.37	A_33_P3702281		0.0181	69034.7	50461.8	2306	uncharacterized LOC284014
LOC338799	338799	1.37	A_23_P116743		0.0272	19188.8	14009.5	2306	uncharacterized LOC338799
LOC389791	389791	1.37	A_33_P3258581		0.0084	1964.3	1429.2	2306	uncharacterized LOC389791
PSIMCT-1	100101490	1.37	A_33_P3296193		0.014	363.3	264.3	2306	malignant T cell amplified sequence 1 pseudogene
LOC100128402	100128402	1.37	A_33_P3369920		0.0273	626.3	456.2	2306	uncharacterized LOC100128402
LOC100506342	100506342	1.37	A_33_P3514859		0.0468	830.9	605.7	2306	uncharacterized LOC100506342
ENSG00000254211	NA	1.37	A_32_P31963		0.0498	442.1	321.8	2306
A_33_P3418245	NA	1.37	A_33_P3418245		0.03	238.9	174.7	2306
ALDH3A2	224	1.36	A_33_P3336622		0.0004	13265.7	9723.5	2371	aldehyde dehydrogenase 3 family, member A2
ARHGAP5	394	1.36	A_33_P3386453		0.009	2107.1	1548	2371	Rho GTPase activating protein 5
BRAF	673	1.36	A_23_P42935		0.0272	3658.8	2683.4	2371	v-raf murine sarcoma viral oncogene homolog B1
ENTPD1	953	1.36	A_33_P3218980		0.0157	2040.6	1505	2371	ectonucleoside triphosphate diphosphohydrolase 1
DDX6	1656	1.36	A_24_P215407		0.0343	12138.1	8918	2371	DEAD (Asp-Glu-Ala-Asp) box helicase 6
MFNG	4242	1.36	A_23_P103104		0.0272	1275	937.8	2371	MFNG O-fucosylpeptide 3-beta-N-acetylglucosaminyltransferase
NKX2-2	4821	1.36	A_23_P17522		0.0302	1040.4	764.8	2371	NK2 homeobox 2
PAX6	5080	1.36	A_33_P3306267		0.028	1463.8	1080	2371	paired box 6
PHEX	5251	1.36	A_23_P114084		0.0484	252.2	185.7	2371	phosphate regulating endopeptidase homolog, X-linked
PMS1	5378	1.36	A_33_P3250463		0.014	5134.1	3764.2	2371	PMS1 postmeiotic segregation increased 1 (S. cerevisiae)
PTGDS	5730	1.36	A_33_P3219811		0.0469	9589.6	7070.3	2371	prostaglandin D2 synthase 21kDa (brain)
RANBP2	5903	1.36	A_33_P3308740		0.0251	2126.5	1558.9	2371	RAN binding protein 2
TNXB	7148	1.36	A_33_P3364571		0.0172	401.2	295.7	2371	tenascin XB
OFD1	8481	1.36	A_33_P3224595		0.0045	2327	1714.2	2371	oral-facial-digital syndrome 1
TRIP11	9321	1.36	A_23_P106241		0.0011	5390.2	3965	2371	thyroid hormone receptor interactor 11
TRIP11	9321	1.36	A_23_P106241		0.0019	5117.9	3763.5	2371	thyroid hormone receptor interactor 11
TRIP11	9321	1.36	A_23_P106241		0.0034	4787.3	3526.3	2371	thyroid hormone receptor interactor 11
PTPRU	10076	1.36	A_33_P3309491		0.015	35296.7	25972.1	2371	protein tyrosine phosphatase, receptor type, U
STARD10	10809	1.36	A_23_P36345		0.004	2972.9	2178.5	2371	StAR-related lipid transfer (START) domain containing 10
UBR2	23304	1.36	A_23_P362637		0.0229	4385.3	3229.9	2371	ubiquitin protein ligase E3 component n-recognin 2
RHOQ	23433	1.36	A_33_P3271323		0.038	60029.7	44240	2371	ras homolog family member Q
TOR1AIP1	26092	1.36	A_24_P267997		0.0309	1813.2	1330.3	2371	torsin A interacting protein 1
ZDHHC8	29801	1.36	A_33_P3342613		0.0059	90188.5	66166.9	2371	zinc finger, DHHC-type containing 8
TAS2R14	50840	1.36	A_23_P105495		0.0195	1179.8	866.3	2371	taste receptor, type 2, member 14
EXOSC3	51010	1.36	A_23_P123905		0.0014	3812	2809.4	2371	exosome component 3
BTN2A3P	54718	1.36	A_24_P136470		0.0198	1014.8	748.2	2371	butyrophilin, subfamily 2, member A3, pseudogene
PTCD3	55037	1.36	A_33_P3272808		0.0085	611.2	448.3	2371	pentatricopeptide repeat domain 3
PRDM11	56981	1.36	A_23_P331908		0.0001	5231.3	3837.4	2371	PR domain containing 11
ARID1B	57492	1.36	A_23_P70701		0.0019	4131.1	3048.1	2371	AT rich interactive domain 1B (SWI1-like)
GSG1	83445	1.36	A_33_P3405285		0.0368	293867	215333	2371	germ cell associated 1
FBXO18	84893	1.36	A_33_P3233978		0.0428	738.6	544.7	2371	F-box protein, helicase, 18
TBL1Y	90665	1.36	A_23_P114466		0.0152	1323.3	969.8	2371	transducin (beta)-like 1, Y-linked
ZNF618	114991	1.36	A_24_P743802		0.0196	3739.2	2754.1	2371	zinc finger protein 618
MED12L	116931	1.36	A_33_P3259725		0.0256	533.2	391.1	2371	mediator complex subunit 12-like
RN7SK	125050	1.36	A_33_P3382595		0.0245	386141	283746	2371	RNA, 7SK small nuclear
NUGGC	389643	1.36	A_33_P3246598		0.0272	679.3	498.2	2371	nuclear GTPase, germinal center associated
SIGLEC16	400709	1.36	A_33_P3306024		0.009	19292.3	14148.2	2371	sialic acid binding Ig-like lectin 16 (gene/pseudogene)
GOLGA7B	401647	1.36	A_33_P3356776		0.0057	9741.1	7175.4	2371	golgin A7 family, member B
C5orf17	439936	1.36	A_33_P3868357		0.0038	6855.8	5026.1	2371	chromosome 5 open reading frame 17
SLC2A1-AS1	440584	1.36	A_33_P3694746		0.0271	1163	854.6	2371	SLC2A1 antisense RNA 1
LOC442075	442075	1.36	A_23_P384698		0.0221	942	693.5	2371	uncharacterized LOC442075
FAM160A1	729830	1.36	A_33_P3381318		0.0349	463.2	340.2	2371	family with sequence similarity 160, member A1
A_32_P48615	NA	1.36	A_32_P48615		0.0357	3788.7	2775.9	2371
LOC100506255	100506255	1.36	A_33_P3422471		0.0084	1091.5	804.6	2371	uncharacterized LOC100506255
LOC100653275	100653275	1.36	A_33_P3353747		0.0436	1014.2	744.7	2371	uncharacterized LOC100653275
GPD2	2820	1.35	A_33_P3354564		0.0066	2638.2	1953.3	2446	glycerol-3-phosphate dehydrogenase 2 (mitochondrial)
HNRNPH3	3189	1.35	A_23_P115824		0.0011	24789.5	18354.6	2446	heterogeneous nuclear ribonucleoprotein H3 (2H9)
INHBB	3625	1.35	A_23_P153964		0.0303	4949.1	3665.3	2446	inhibin, beta B
OTX1	5013	1.35	A_23_P403284		0.0458	2664.5	1978.2	2446	orthodenticle homeobox 1
PRRG1	5638	1.35	A_33_P3328637		0.0087	705.1	521	2446	proline rich Gla (G-carboxyglutamic acid) 1
PTH1R	5745	1.35	A_33_P3414689		0.0397	798.9	592.5	2446	parathyroid hormone 1 receptor
PTPN2	5771	1.35	A_23_P207940		0.0361	10414.7	7729.3	2446	protein tyrosine phosphatase, non-receptor type 2
SATB1	6304	1.35	A_23_P259741		0.0058	38848.2	28771.7	2446	SATB homeobox 1
SCN3A	6328	1.35	A_23_P67896		0.0254	8866	6590.9	2446	sodium channel, voltage-gated, type III, alpha subunit
SP1	6667	1.35	A_33_P3330283		0.0213	2832.7	2101.1	2446	Sp1 transcription factor
WNT5A	7474	1.35	A_33_P3341499		0.0009	3218	2379.1	2446	wingless-type MMTV integration site family, member 5A
CYTH1	9267	1.35	A_33_P3332744		0.0368	1625.2	1200.8	2446	cytohesin 1
TRIP11	9321	1.35	A_23_P106241		0.005	5571.5	4114.6	2446	thyroid hormone receptor interactor 11
MTRF1	9617	1.35	A_24_P349821		0.001	648	478.3	2446	mitochondrial translational release factor 1
CNPY3	10695	1.35	A_23_P19352		0.0094	2302.7	1711.6	2446	canopy 3 homolog (zebrafish)
SDF2L1	23753	1.35	A_23_P6344		0.0458	27236.6	20190.2	2446	stromal cell-derived factor 2-like 1
SH3KBP1	30011	1.35	A_24_P289139		0.0325	12067.2	8957.1	2446	SH3-domain kinase binding protein 1
RPS27L	51065	1.35	A_23_P14734		0.0122	39286.7	29003.6	2446	ribosomal protein S27-like
PGPEP1	54858	1.35	A_23_P327370		0.0141	6109	4523.3	2446	pyroglutamyl-peptidase I
C1orf56	54964	1.35	A_24_P234116		0.006	5548.6	4123.8	2446	chromosome 1 open reading frame 56
MDM1	56890	1.35	A_23_P105730		0.0073	1214.3	896.7	2446	Mdm1 nuclear protein homolog (mouse)
SHROOM3	57619	1.35	A_33_P3417339		0.0304	325.7	240.7	2446	shroom family member 3
RNF145	153830	1.35	A_24_P144773		0.0142	587.3	434.7	2446	ring finger protein 145
SNRNP48	154007	1.35	A_24_P46725		0.0149	802.9	595.2	2446	small nuclear ribonucleoprotein 48kDa (U11/U12)
FLCN	201163	1.35	A_33_P3254306		0.0202	660.2	489.3	2446	folliculin
ZADH2	284273	1.35	A_33_P3395274		0.001	45958.5	34061.9	2446	zinc binding alcohol dehydrogenase domain containing 2
PDDC1	347862	1.35	A_33_P3281807		0.0417	1932.9	1433.9	2446	Parkinson disease 7 domain containing 1
LOC728875	728875	1.35	A_33_P3214056		0.0172	70133.7	52079.5	2446	uncharacterized LOC728875
A_33_P3288684	NA	1.35	A_33_P3288684		0.0483	668.7	494.4	2446
ATM	472	1.34	A_23_P35916		0.0265	1193.8	887.7	2497	ataxia telangiectasia mutated
BCL2	596	1.34	A_23_P352266		0.0178	6429.8	4791.5	2497	B-cell CLL/lymphoma 2
BTG1	694	1.34	A_23_P87560		0.0446	8856.3	6611.7	2497	B-cell translocation gene 1, anti-proliferative
CACNB2	783	1.34	A_33_P3285277		0.0467	13583.5	10136.4	2497	calcium channel, voltage-dependent, beta 2 subunit
CLK1	1195	1.34	A_33_P3211513		0.021	3631.8	2707.1	2497	CDC-like kinase 1
DFFA	1676	1.34	A_23_P12189		0.0155	6750.6	5021.3	2497	DNA fragmentation factor, 45kDa, alpha polypeptide
GRIN1	2902	1.34	A_33_P3348127		0.0096	8283	6177.4	2497	glutamate receptor, ionotropic, N-methyl D-aspartate 1
MPST	4357	1.34	A_23_P132285		0.0408	7927.3	5894.6	2497	mercaptopyruvate sulfurtransferase
PDGFA	5154	1.34	A_23_P113701		0.0082	4956.7	3699	2497	platelet-derived growth factor alpha polypeptide
MAPK4	5596	1.34	A_33_P3307337		0.0419	37373.3	27810	2497	mitogen-activated protein kinase 4
RGL2	5863	1.34	A_23_P93383		0.0077	6179.8	4605.3	2497	ral guanine nucleotide dissociation stimulator-like 2
RB1	5925	1.34	A_23_P204850		0.0098	17714.2	13206.7	2497	retinoblastoma 1
RORA	6095	1.34	A_23_P26124		0.0009	11033.9	8211	2497	RAR-related orphan receptor A
TCF12	6938	1.34	A_24_P82142		0.0241	3653.2	2716.7	2497	transcription factor 12
ZNF137P	7696	1.34	A_33_P3222753		0.0005	2027	1511.4	2497	zinc finger protein 137, pseudogene
ZNF195	7748	1.34	A_23_P252748		0.0101	8590.5	6391	2497	zinc finger protein 195
CDC14A	8556	1.34	A_23_P405110		0.0241	415.6	309.3	2497	CDC14 cell division cycle 14 homolog A (S. cerevisiae)
TRIP11	9321	1.34	A_23_P106241		0.0014	4362.6	3246.1	2497	thyroid hormone receptor interactor 11
CROCC	9696	1.34	A_33_P3663705		0.0121	9525.4	7097.9	2497	ciliary rootlet coiled-coil, rootletin
ARPC1B	10095	1.34	A_23_P20196		0.0483	2119.4	1581	2497	actin related protein 2/3 complex, subunit 1B, 41kDa
BET1	10282	1.34	A_33_P3397905		0.0046	854.7	639.2	2497	blocked early in transport 1 homolog (S. cerevisiae)
MXD4	10608	1.34	A_24_P234732		0.0161	2344.3	1747.3	2497	MAX dimerization protein 4
CHL1	10752	1.34	A_23_P212241		0.0121	12058.6	8996.4	2497	cell adhesion molecule with homology to L1CAM (close homolog of L1)
SPECC1L	23384	1.34	A_33_P3214027		0.0228	1007.5	751.1	2497	sperm antigen with calponin homology and coiled-coil domains 1-like
VSIG2	23584	1.34	A_23_P36018		0.0415	383.7	286.3	2497	V-set and immunoglobulin domain containing 2
ZNF451	26036	1.34	A_33_P3257523		0.0121	1128.9	843.1	2497	zinc finger protein 451
STYXL1	51657	1.34	A_23_P111635		0.021	992.2	740.3	2497	serine/threonine/tyrosine interacting-like 1
RSBN1	54665	1.34	A_33_P3888365		6.4e-05	4079.3	3042.5	2497	round spermatid basic protein 1
SCYL2	55681	1.34	A_33_P3292829		0.0182	2780.8	2074.2	2497	SCY1-like 2 (S. cerevisiae)
USP37	57695	1.34	A_24_P109082		0.0005	4850.4	3613.2	2497	ubiquitin specific peptidase 37
C5orf42	65250	1.34	A_32_P226009		0.0495	4319.9	3234.4	2497	chromosome 5 open reading frame 42
NRSN2	80023	1.34	A_33_P3325275		0.0441	8258.4	6179.3	2497	neurensin 2
RBM48	84060	1.34	A_33_P3256532		0.0005	1528.4	1144.2	2497	RNA binding motif protein 48
RASL10B	91608	1.34	A_24_P322229		0.0008	4596.4	3442.1	2497	RAS-like, family 10, member B
ZNF543	125919	1.34	A_32_P139229		0.0496	1793.2	1338.1	2497	zinc finger protein 543
SLC38A6	145389	1.34	A_33_P3404954		0.019	25222	18756.3	2497	solute carrier family 38, member 6
MAMDC4	158056	1.34	A_23_P71790		0.0297	688.1	512	2497	MAM domain containing 4
CCDC89	220388	1.34	A_24_P192988		0.0269	352.2	262.9	2497	coiled-coil domain containing 89
SNX33	257364	1.34	A_23_P254404		0.0295	448.4	335.1	2497	sorting nexin 33
FAM78A	286336	1.34	A_23_P314250		0.0234	5069.1	3785	2497	family with sequence similarity 78, member A
MLLT3	4300	1.33	A_23_P216693		0.0404	975.8	735.8	2575	myeloid/lymphoid or mixed-lineage leukemia (trithorax homolog, Drosophila); translocated to, 3
ZNF195	7748	1.33	A_23_P252748		0.0043	8572.1	6457.8	2575	zinc finger protein 195
TRIP11	9321	1.33	A_23_P106241		0.0032	4911.2	3679.9	2575	thyroid hormone receptor interactor 11
CRIPT	9419	1.33	A_33_P3251989		0.025	9687.9	7276.7	2575	cysteine-rich PDZ-binding protein
WTAP	9589	1.33	A_33_P3220390		0.0163	1336.8	1008.7	2575	Wilms tumor 1 associated protein
ZBTB40	9923	1.33	A_23_P387523		0.0043	5859.4	4410.4	2575	zinc finger and BTB domain containing 40
CTDSP2	10106	1.33	A_23_P81880		0.016	96646.5	72747.5	2575	CTD (carboxy-terminal domain, RNA polymerase II, polypeptide A) small phosphatase 2
PDZRN3	23024	1.33	A_33_P3318490		0.0412	282.3	212.1	2575	PDZ domain containing ring finger 3
NIN	51199	1.33	A_24_P412512		0.0241	2166.7	1632.6	2575	ninein (GSK3B interacting protein)
SRRT	51593	1.33	A_23_P111481		0.0079	30341	22885.9	2575	serrate RNA effector molecule homolog (Arabidopsis)
ZNF562	54811	1.33	A_23_P95923		0.0229	11091	8350.1	2575	zinc finger protein 562
ARGLU1	55082	1.33	A_33_P3343101		0.0217	1995.7	1502.2	2575	arginine and glutamate rich 1
ZNF407	55628	1.33	A_33_P3414402		0.0288	1875.1	1408.4	2575	zinc finger protein 407
AJAP1	55966	1.33	A_23_P23155		0.0185	7065.6	5298.3	2575	adherens junctions associated protein 1
C12orf4	57102	1.33	A_23_P25433		0.0044	4365.7	3283	2575	chromosome 12 open reading frame 4
RNPEPL1	57140	1.33	A_33_P3322654		0.0177	27339	20591.7	2575	arginyl aminopeptidase (aminopeptidase B)-like 1
MBOAT7	79143	1.33	A_23_P208516		0.0048	34852.8	26183.6	2575	membrane bound O-acyltransferase domain containing 7
TNIP2	79155	1.33	A_23_P258418		0.0473	787.7	590.5	2575	TNFAIP3 interacting protein 2
OSBPL7	114881	1.33	A_33_P3358740		0.0113	26282.6	19700.4	2575	oxysterol binding protein-like 7
FGD4	121512	1.33	A_33_P3404588		0.0386	3090.2	2323.8	2575	FYVE, RhoGEF and PH domain containing 4
C2orf50	130813	1.33	A_24_P297526		0.013	337.3	253.1	2575	chromosome 2 open reading frame 50
CREBRF	153222	1.33	A_23_P404606		0.0059	19970.9	14961.2	2575	CREB3 regulatory factor
ZNF800	168850	1.33	A_33_P3380932		0.0003	677.9	508.3	2575	zinc finger protein 800
SLC25A53	401612	1.33	A_33_P3218178		0.0094	617	464.6	2575	solute carrier family 25, member 53
BRAF	673	1.32	A_23_P42935		0.0358	3661.1	2779.2	2624	v-raf murine sarcoma viral oncogene homolog B1
DFFA	1676	1.32	A_23_P12189		0.0307	7998.6	6077.9	2624	DNA fragmentation factor, 45kDa, alpha polypeptide
HNRNPH3	3189	1.32	A_23_P115824		0.0009	23970.6	18106.2	2624	heterogeneous nuclear ribonucleoprotein H3 (2H9)
HSPA4	3308	1.32	A_24_P377277		0.0491	11944.1	9038.1	2624	heat shock 70kDa protein 4
MAP2K3	5606	1.32	A_24_P296698		0.0046	8561.7	6465.8	2624	mitogen-activated protein kinase kinase 3
RB1	5925	1.32	A_23_P204850		0.0072	15798.2	11978.9	2624	retinoblastoma 1
SHMT1	6470	1.32	A_33_P3362046		0.0417	635.3	482.2	2624	serine hydroxymethyltransferase 1 (soluble)
SLC8A1	6546	1.32	A_24_P136866		0.006	26994.3	20388.5	2624	solute carrier family 8 (sodium/calcium exchanger), member 1
ZNF195	7748	1.32	A_23_P252748		0.0161	7831.6	5918.6	2624	zinc finger protein 195
HIST1H4L	8368	1.32	A_23_P70480		0.0326	71145.5	54101.7	2624	histone cluster 1, H4l
TRIP11	9321	1.32	A_23_P106241		0.0028	4498	3419	2624	thyroid hormone receptor interactor 11
DAZAP2	9802	1.32	A_33_P3322125		0.0295	146.4	110.6	2624	DAZ associated protein 2
CHST4	10164	1.32	A_23_P141035		0.0204	294.2	223.7	2624	carbohydrate (N-acetylglucosamine 6-O) sulfotransferase 4
SERF2	10169	1.32	A_23_P106299		0.0021	44075.1	33448.7	2624	small EDRK-rich factor 2
TCFL5	10732	1.32	A_33_P3324786		0.0274	727.3	550.9	2624	transcription factor-like 5 (basic helix-loop-helix)
BRD8	10902	1.32	A_33_P3417517		0.0294	358.9	271.9	2624	bromodomain containing 8
HAUS5	23354	1.32	A_33_P3269338		0.0126	3880.6	2938.4	2624	HAUS augmin-like complex, subunit 5
BCL2L13	23786	1.32	A_23_P102965		0.0214	15131.9	11502.9	2624	BCL2-like 13 (apoptosis facilitator)
BCL2L13	23786	1.32	A_23_P102965		0.0178	14230.7	10754.3	2624	BCL2-like 13 (apoptosis facilitator)
NIPBL	25836	1.32	A_23_P213883		0.013	5067.5	3839.1	2624	Nipped-B homolog (Drosophila)
HERC4	26091	1.32	A_33_P3216994		0.0025	1059.1	800.4	2624	HECT and RLD domain containing E3 ubiquitin protein ligase 4
FAM63B	54629	1.32	A_23_P379327		0.005	6250	4734.6	2624	family with sequence similarity 63, member B
KIAA1551	55196	1.32	A_23_P98930		0.0091	6971.7	5301.6	2624	KIAA1551
WDR33	55339	1.32	A_33_P3335845		0.0259	18653.6	14129.3	2624	WD repeat domain 33
BBX	56987	1.32	A_23_P121356		0.0166	18932.5	14329.4	2624	bobby sox homolog (Drosophila)
CHPT1	56994	1.32	A_23_P105571		0.0129	7562.5	5717	2624	choline phosphotransferase 1
HS1BP3	64342	1.32	A_24_P139943		0.006	3413.7	2578.1	2624	HCLS1 binding protein 3
KRI1	65095	1.32	A_23_P101332		0.0026	4888.2	3692.5	2624	KRI1 homolog (S. cerevisiae)
ARHGAP39	80728	1.32	A_23_P424878		0.0029	7935.6	6034.7	2624	Rho GTPase activating protein 39
SH3BP5L	80851	1.32	A_23_P426989		0.0105	8557.7	6503.2	2624	SH3-binding domain protein 5-like
ANKRD13C	81573	1.32	A_33_P3261700		0.0122	3174.1	2404	2624	ankyrin repeat domain 13C
TMEM87B	84910	1.32	A_23_P91076		0.0172	2602.9	1968.1	2624	transmembrane protein 87B
MGC2848	85003	1.32	A_33_P3464900		0.0407	2067.6	1561.2	2624	uncharacterized protein MGC2848
CMBL	134147	1.32	A_33_P3251751		0.0164	693.9	525.1	2624	carboxymethylenebutenolidase homolog (Pseudomonas)
WDSUB1	151525	1.32	A_23_P108657		0.002	2352.3	1778.1	2624	WD repeat, sterile alpha motif and U-box domain containing 1
LOC221272	221272	1.32	A_33_P3457052		0.0035	2752.5	2079.2	2624	uncharacterized LOC221272
TECRL	253017	1.32	A_33_P3345831		0.0487	2055	1551.8	2624	trans-2,3-enoyl-CoA reductase-like
CNPY1	285888	1.32	A_33_P3220347		0.0268	480.4	364.8	2624	canopy 1 homolog (zebrafish)
C10orf112	340895	1.32	A_33_P3284808		0.0115	659.6	501.5	2624	chromosome 10 open reading frame 112
LOC652276	652276	1.32	A_23_P305616		0.0259	413.6	312.4	2624	potassium channel tetramerisation domain containing 5 pseudogene
LOC100131831	100131831	1.32	A_33_P3243649		0.0102	1656.8	1252.5	2624	uncharacterized LOC100131831
SCXA	100129885	1.32	A_33_P3299510		0.012	1246.8	944.8	2624	scleraxis homolog A (mouse)
APAF1	317	1.31	A_23_P36611		0.0062	515.7	394.5	2692	apoptotic peptidase activating factor 1
CDK11B	984	1.31	A_33_P3313596		0.0311	4094.1	3119.8	2692	cyclin-dependent kinase 11B
CHD1	1105	1.31	A_23_P70201		0.0121	2444.1	1863.9	2692	chromodomain helicase DNA binding protein 1
DFFA	1676	1.31	A_23_P12189		0.0364	7741	5892	2692	DNA fragmentation factor, 45kDa, alpha polypeptide
DFFA	1676	1.31	A_23_P12189		0.0422	7247.9	5531.6	2692	DNA fragmentation factor, 45kDa, alpha polypeptide
ERV3-1	2086	1.31	A_33_P3228355		0.0089	359	273.8	2692	endogenous retrovirus group 3, member 1
HNRNPH3	3189	1.31	A_23_P115824		0.0008	23300.1	17816.9	2692	heterogeneous nuclear ribonucleoprotein H3 (2H9)
DNAJB2	3300	1.31	A_24_P102981		0.0027	118931	91032	2692	DnaJ (Hsp40) homolog, subfamily B, member 2
TKT	7086	1.31	A_23_P92082		0.0383	56220.2	42865.9	2692	transketolase
UGDH	7358	1.31	A_33_P3396607		0.0264	2361.8	1809.6	2692	UDP-glucose 6-dehydrogenase
MKRN7P	7686	1.31	A_32_P209624		0.0103	1190.2	910.1	2692	makorin ring finger protein 7, pseudogene
ARHGEF7	8874	1.31	A_33_P3288904		0.0098	2786.2	2125.7	2692	Rho guanine nucleotide exchange factor (GEF) 7
ARHGEF10	9639	1.31	A_33_P3351356		0.0321	934.1	713.6	2692	Rho guanine nucleotide exchange factor (GEF) 10
ABCA9	10350	1.31	A_33_P3292179		0.0227	440511	335124	2692	ATP-binding cassette, sub-family A (ABC1), member 9
AAK1	22848	1.31	A_33_P3210585		0.0241	42146.6	32289.9	2692	AP2 associated kinase 1
LRCH1	23143	1.31	A_33_P3333337		0.0412	378.7	289.4	2692	leucine-rich repeats and calponin homology (CH) domain containing 1
DNAJC9	23234	1.31	A_23_P104372		0.0033	14452.2	11051.4	2692	DnaJ (Hsp40) homolog, subfamily C, member 9
SYNE1	23345	1.31	A_33_P3335910		0.0323	10357.3	7897	2692	spectrin repeat containing, nuclear envelope 1
LSM14A	26065	1.31	A_24_P365327		0.0008	19136.7	14569	2692	LSM14A, SCD6 homolog A (S. cerevisiae)
RAB23	51715	1.31	A_23_P70794		0.0217	1672.3	1277.7	2692	RAB23, member RAS oncogene family
RNF130	55819	1.31	A_23_P41734		0.0113	24818.2	19004.8	2692	ring finger protein 130
TMEM165	55858	1.31	A_24_P43391		0.0021	2830.6	2166.6	2692	transmembrane protein 165
PCTP	58488	1.31	A_23_P4041		0.0165	3733.5	2852.3	2692	phosphatidylcholine transfer protein
TMEM106C	79022	1.31	A_23_P48175		0.0023	23581.5	18018.3	2692	transmembrane protein 106C
NAA16	79612	1.31	A_33_P3361811		0.0202	3792.6	2889.1	2692	N(alpha)-acetyltransferase 16, NatA auxiliary subunit
ZDHHC14	79683	1.31	A_23_P250619		7e-05	44151	33579	2692	zinc finger, DHHC-type containing 14
MTG1	92170	1.31	A_33_P3380263		0.0203	642.2	491.8	2692	mitochondrial GTPase 1 homolog (S. cerevisiae)
TMEM54	113452	1.31	A_33_P3230219		0.0101	44752.8	34208.1	2692	transmembrane protein 54
JDP2	122953	1.31	A_23_P117582		0.0134	26961.4	20573	2692	Jun dimerization protein 2
FLCN	201163	1.31	A_24_P173124		0.0479	1281.3	975.1	2692	folliculin
FAM171A1	221061	1.31	A_33_P3298430		0.0389	3314.1	2538.5	2692	family with sequence similarity 171, member A1
ZNF788	388507	1.31	A_33_P3252730		0.0166	733	560.3	2692	zinc finger family member 788
ENSG00000235890	NA	1.31	A_33_P3328365		0.047	285	218	2692
A_33_P3316696	NA	1.31	A_33_P3316696		0.0332	720.2	550	2692
A_33_P3328837	NA	1.31	A_33_P3328837		0.0154	27858.4	21190.8	2692
APBA2	321	1.3	A_33_P3344504		0.0365	2628.5	2016.9	2764	amyloid beta (A4) precursor protein-binding, family A, member 2
DFFA	1676	1.3	A_23_P12189		0.0477	7494.4	5758.7	2764	DNA fragmentation factor, 45kDa, alpha polypeptide
HNRNPH3	3189	1.3	A_23_P115824		0.0008	22089.3	16957	2764	heterogeneous nuclear ribonucleoprotein H3 (2H9)
MAX	4149	1.3	A_23_P205549		0.0013	25576.8	19624	2764	MYC associated factor X
MKLN1	4289	1.3	A_33_P3348159		0.047	10718	8228.6	2764	muskelin 1, intracellular mediator containing kelch motifs
POLR2H	5437	1.3	A_23_P29803		1e-05	16029.1	12338.6	2764	polymerase (RNA) II (DNA directed) polypeptide H
RB1	5925	1.3	A_23_P204850		0.0176	17330.5	13322.1	2764	retinoblastoma 1
RB1	5925	1.3	A_23_P204850		0.0168	14443.2	11115.3	2764	retinoblastoma 1
RB1	5925	1.3	A_23_P204850		0.0156	16929.5	13008.6	2764	retinoblastoma 1
SLC9A5	6553	1.3	A_33_P3227691		0.0352	659.1	506.2	2764	solute carrier family 9, subfamily A (NHE5, cation proton antiporter 5), member 5
SLC20A2	6575	1.3	A_33_P3386835		0.0084	910.3	702.8	2764	solute carrier family 20 (phosphate transporter), member 2
TFDP2	7029	1.3	A_33_P3384432		0.0113	2793.9	2143.6	2764	transcription factor Dp-2 (E2F dimerization partner 2)
STX16	8675	1.3	A_24_P936122		0.0011	29754.8	22885.2	2764	syntaxin 16
CD164	8763	1.3	A_24_P380536		0.0077	3013.3	2317.8	2764	CD164 molecule, sialomucin
SPAG9	9043	1.3	A_24_P8454		0.042	5791.3	4460.8	2764	sperm associated antigen 9
PHACTR2	9749	1.3	A_33_P3321050		0.0398	3239	2489.6	2764	phosphatase and actin regulator 2
ZC3H11A	9877	1.3	A_32_P193822		0.0142	3166.2	2442.8	2764	zinc finger CCCH-type containing 11A
CIT	11113	1.3	A_23_P420551		0.0477	88602.8	68274.2	2764	citron (rho-interacting, serine/threonine kinase 21)
CEP68	23177	1.3	A_33_P3265224		0.016	2323.9	1787.7	2764	centrosomal protein 68kDa
DNAJC9	23234	1.3	A_23_P104372		0.0056	14259.8	11010.9	2764	DnaJ (Hsp40) homolog, subfamily C, member 9
FAM208A	23272	1.3	A_23_P6651		0.0223	2269	1743.8	2764	family with sequence similarity 208, member A
CTDNEP1	23399	1.3	A_33_P3384825		0.0031	35487.3	27377.9	2764	CTD nuclear envelope phosphatase 1
SSBP2	23635	1.3	A_23_P33791		0.0196	10432.1	8049.6	2764	single-stranded DNA binding protein 2
PITPNC1	26207	1.3	A_33_P3222341		0.019	1406.6	1081.9	2764	phosphatidylinositol transfer protein, cytoplasmic 1
SRRT	51593	1.3	A_23_P111481		0.0157	29986.5	23024.5	2764	serrate RNA effector molecule homolog (Arabidopsis)
GFOD1	54438	1.3	A_23_P122662		0.0191	137551	105809	2764	glucose-fructose oxidoreductase domain containing 1
TUG1	55000	1.3	A_33_P3371270		0.0067	2344	1798.1	2764	taurine upregulated 1 (non-protein coding)
IPO9	55705	1.3	A_33_P3360917		0.0101	3885	2978.9	2764	importin 9
BTBD7	55727	1.3	A_24_P721898		0.0113	4593.6	3531.4	2764	BTB (POZ) domain containing 7
TTC17	55761	1.3	A_23_P414899		0.0405	2192.3	1688.4	2764	tetratricopeptide repeat domain 17
GALNTL1	57452	1.3	A_23_P76749		0.0037	53605.3	41277.6	2764	UDP-N-acetyl-alpha-D-galactosamine:polypeptide N-acetylgalactosaminyltransferase-like 1
SLC25A19	60386	1.3	A_33_P3350074		0.0065	22198.4	17025	2764	solute carrier family 25 (mitochondrial thiamine pyrophosphate carrier), member 19
KDELC1	79070	1.3	A_23_P128613		0.0312	1136.7	871.2	2764	KDEL (Lys-Asp-Glu-Leu) containing 1
FYCO1	79443	1.3	A_23_P212339		0.0498	2176.5	1677.1	2764	FYVE and coiled-coil domain containing 1
OMA1	115209	1.3	A_23_P138139		0.0013	3948.1	3036.9	2764	OMA1 zinc metallopeptidase homolog (S. cerevisiae)
C12orf60	144608	1.3	A_23_P364544		0.0452	508	392.2	2764	chromosome 12 open reading frame 60
ENTHD2	146705	1.3	A_23_P301340		0.0026	14420.3	11113.7	2764	ENTH domain containing 2
ZNF420	147923	1.3	A_33_P3395389		0.0143	3494.8	2694.8	2764	zinc finger protein 420
TPCN2	219931	1.3	A_33_P3264612		0.05	3508.4	2708.9	2764	two pore segment channel 2
C19orf68	374920	1.3	A_23_P4922		0.0006	67297.6	51576.7	2764	chromosome 19 open reading frame 68
A_33_P3223111	NA	1.3	A_33_P3223111		0.0448	5829.7	4468.6	2764
CDK11B	984	1.29	A_33_P3313595		0.0235	13068.8	10115.2	2847	cyclin-dependent kinase 11B
HNRNPH3	3189	1.29	A_23_P115824		0.0031	21460.7	16686.7	2847	heterogeneous nuclear ribonucleoprotein H3 (2H9)
INPPL1	3636	1.29	A_33_P3358253		0.0339	1973.8	1532.2	2847	inositol polyphosphate phosphatase-like 1
PBX2	5089	1.29	A_23_P214658		0.0323	1634.2	1269.4	2847	pre-B-cell leukemia homeobox 2
PRCC	5546	1.29	A_23_P23411		0.006	1381.2	1074.3	2847	papillary renal cell carcinoma (translocation-associated)
RB1	5925	1.29	A_23_P204850		0.0178	16780.2	13012.2	2847	retinoblastoma 1
RFX1	5989	1.29	A_24_P391104		0.0168	10421.9	8086.5	2847	regulatory factor X, 1 (influences HLA class II expression)
TNR	7143	1.29	A_23_P45864		0.0211	814.3	632.2	2847	tenascin R
UBB	7314	1.29	A_32_P115558		0.044	2361.9	1837.4	2847	ubiquitin B
ZNF137P	7696	1.29	A_23_P208238		0.0034	2495.9	1938.4	2847	zinc finger protein 137, pseudogene
JRK	8629	1.29	A_33_P3275199		0.0322	5868.6	4543.2	2847	jerky homolog (mouse)
APBA3	9546	1.29	A_33_P3295640		0.001	812.5	631.5	2847	amyloid beta (A4) precursor protein-binding, family A, member 3
CHERP	10523	1.29	A_23_P16139		0.0027	1791.1	1390	2847	calcium homeostasis endoplasmic reticulum protein
CNTRL	11064	1.29	A_33_P3257554		0.036	898.8	696.8	2847	centriolin
SPEN	23013	1.29	A_23_P12053		0.0065	4401	3398.9	2847	spen homolog, transcriptional regulator (Drosophila)
SPEN	23013	1.29	A_23_P12053		0.0122	4554.7	3538.1	2847	spen homolog, transcriptional regulator (Drosophila)
DNAJC9	23234	1.29	A_23_P104372		0.0028	13110.5	10178.5	2847	DnaJ (Hsp40) homolog, subfamily C, member 9
RRP8	23378	1.29	A_23_P356565		0.0017	10477.7	8120.1	2847	ribosomal RNA processing 8, methyltransferase, homolog (yeast)
BRD4	23476	1.29	A_33_P3373750		0.0033	16002.3	12416.7	2847	bromodomain containing 4
SAR1B	51128	1.29	A_23_P92842		0.037	6531.9	5052.3	2847	SAR1 homolog B (S. cerevisiae)
CCDC174	51244	1.29	A_33_P3294881		0.0399	3627.4	2801.3	2847	coiled-coil domain containing 174
SRRT	51593	1.29	A_23_P111481		0.0095	28061.4	21794.3	2847	serrate RNA effector molecule homolog (Arabidopsis)
2019-09-03	55964	1.29	A_23_P503127		0.0381	17474.3	13499.8	2847	septin 3
PMEPA1	56937	1.29	A_24_P413126		0.0106	25946.9	20179.4	2847	prostate transmembrane protein, androgen induced 1
BBX	56987	1.29	A_23_P121356		0.0147	15511.1	12043.1	2847	bobby sox homolog (Drosophila)
CHPT1	56994	1.29	A_23_P105571		0.0239	7243.7	5622.2	2847	choline phosphotransferase 1
C12orf5	57103	1.29	A_33_P3258452		0.0195	3949.4	3060.2	2847	chromosome 12 open reading frame 5
ZNF667	63934	1.29	A_33_P3231695		0.0323	4883.2	3784	2847	zinc finger protein 667
CHCHD7	79145	1.29	A_23_P338603		0.0215	1941	1505.4	2847	coiled-coil-helix-coiled-coil-helix domain containing 7
NRIP2	83714	1.29	A_23_P13929		0.0224	840.2	650.1	2847	nuclear receptor interacting protein 2
ORAI1	84876	1.29	A_24_P146892		0.0415	1163.7	902	2847	ORAI calcium release-activated calcium modulator 1
ZNF341	84905	1.29	A_33_P3220095		0.0059	11175.9	8680.7	2847	zinc finger protein 341
NEK9	91754	1.29	A_24_P347480		0.0244	18074.8	14028.7	2847	NIMA (never in mitosis gene a)- related kinase 9
ZNF526	116115	1.29	A_33_P3225696		0.0168	457428	353636	2847	zinc finger protein 526
TMEM170A	124491	1.29	A_23_P100517		0.0216	3584.2	2779	2847	transmembrane protein 170A
MTERFD2	130916	1.29	A_33_P3316313		0.0054	2927.7	2268.8	2847	MTERF domain containing 2
WDSUB1	151525	1.29	A_23_P108657		0.0099	2584.1	2000.5	2847	WD repeat, sterile alpha motif and U-box domain containing 1
WDSUB1	151525	1.29	A_23_P108657		0.0044	2303.7	1788.8	2847	WD repeat, sterile alpha motif and U-box domain containing 1
HIPK1	204851	1.29	A_32_P231446		0.0054	48575.3	37706.3	2847	homeodomain interacting protein kinase 1
FAM124A	220108	1.29	A_23_P344568		0.0455	1462.9	1131.6	2847	family with sequence similarity 124A
FLJ36000	284124	1.29	A_33_P3377763		0.0427	1127	875.8	2847	uncharacterized FLJ36000
BTBD8	284697	1.29	A_24_P564030		0.0438	787.6	609.5	2847	BTB (POZ) domain containing 8
LOC100130453	100130453	1.29	A_33_P3401841		0.026	1216.5	942	2847	uncharacterized LOC100130453
A_33_P3308153	NA	1.29	A_33_P3308153		0.0208	1531.2	1189.2	2847
BMP1	649	1.28	A_33_P3234043		0.0343	134.2	105.1	2923	bone morphogenetic protein 1
DFFA	1676	1.28	A_23_P12189		0.0421	6979.6	5450.8	2923	DNA fragmentation factor, 45kDa, alpha polypeptide
HDAC1	3065	1.28	A_23_P114656		0.0316	6152.6	4817	2923	histone deacetylase 1
LAMA3	3909	1.28	A_23_P89780		0.0117	1635.1	1279.6	2923	laminin, alpha 3
NTRK3	4916	1.28	A_33_P3322814		0.0391	45329.4	35303	2923	neurotrophic tyrosine kinase, receptor, type 3
ZRSR2	8233	1.28	A_23_P85053		0.0048	7164.9	5612.1	2923	zinc finger (CCCH type), RNA-binding motif and serine/arginine rich 2
PEA15	8682	1.28	A_24_P410952		0.0055	12932	10105.2	2923	phosphoprotein enriched in astrocytes 15
LRRFIP1	9208	1.28	A_33_P3358641		0.0345	425.3	331.5	2923	leucine rich repeat (in FLII) interacting protein 1
AKAP12	9590	1.28	A_23_P214897		0.0191	31088.9	24197.4	2923	A kinase (PRKA) anchor protein 12
RAD50	10111	1.28	A_23_P250404		0.0025	2147.3	1672.8	2923	RAD50 homolog (S. cerevisiae)
SPEN	23013	1.28	A_23_P12053		0.0106	4456.3	3486.9	2923	spen homolog, transcriptional regulator (Drosophila)
TTLL5	23093	1.28	A_24_P321752		0.0025	1325.7	1038.4	2923	tubulin tyrosine ligase-like family, member 5
DNAJC9	23234	1.28	A_23_P104372		0.0027	13644.6	10691.6	2923	DnaJ (Hsp40) homolog, subfamily C, member 9
BCL2L13	23786	1.28	A_23_P102965		0.0298	13348.4	10466.1	2923	BCL2-like 13 (apoptosis facilitator)
PPHLN1	51535	1.28	A_32_P357301		0.0233	534.7	417.8	2923	periphilin 1
GFOD1	54438	1.28	A_23_P122662		0.0337	126114	98693.4	2923	glucose-fructose oxidoreductase domain containing 1
FBXO42	54455	1.28	A_24_P333494		0.0012	14870.5	11644.5	2923	F-box protein 42
PGM2	55276	1.28	A_23_P7172		0.032	3009.7	2355.2	2923	phosphoglucomutase 2
C2orf56	55471	1.28	A_23_P28318		0.0216	8660.6	6778.9	2923	chromosome 2 open reading frame 56
AVEN	57099	1.28	A_23_P100074		0.0098	4027.9	3134.8	2923	apoptosis, caspase activation inhibitor
EDEM3	80267	1.28	A_24_P208045		0.0003	11636.6	9090.2	2923	ER degradation enhancer, mannosidase alpha-like 3
ACAD10	80724	1.28	A_23_P25348		0.0408	478.3	372.5	2923	acyl-CoA dehydrogenase family, member 10
HHIPL1	84439	1.28	A_33_P3271657		0.0381	19175.6	14945.5	2923	HHIP-like 1
MCM8	84515	1.28	A_23_P68547		0.0257	1008.5	785.2	2923	minichromosome maintenance complex component 8
FAXC	84553	1.28	A_33_P3416966		0.0307	10956	8553.1	2923	failed axon connections homolog (Drosophila)
MGC13053	84796	1.28	A_33_P3721983		0.0214	507240	397812	2923	uncharacterized MGC13053
ANKRD13A	88455	1.28	A_24_P307572		0.0446	954.7	746.1	2923	ankyrin repeat domain 13A
JDP2	122953	1.28	A_23_P117582		0.0287	24417.7	19081.4	2923	Jun dimerization protein 2
JDP2	122953	1.28	A_23_P117582		0.0226	26215.4	20460.5	2923	Jun dimerization protein 2
TMEM170A	124491	1.28	A_23_P100517		0.0265	4207.3	3288.1	2923	transmembrane protein 170A
ZNF787	126208	1.28	A_23_P78835		0.019	2150.5	1677.8	2923	zinc finger protein 787
WDSUB1	151525	1.28	A_23_P108657		0.0117	2319.4	1815.7	2923	WD repeat, sterile alpha motif and U-box domain containing 1
C1orf86	199990	1.28	A_33_P3359354		0.0297	1590.6	1242.6	2923	chromosome 1 open reading frame 86
ZNF493	284443	1.28	A_24_P74329		0.0174	6256	4875.1	2923	zinc finger protein 493
HSBP1L1	440498	1.28	A_32_P46981		0.0161	3056.2	2394	2923	heat shock factor binding protein 1-like 1
A_24_P306964	NA	1.28	A_24_P306964		0.0129	6802.2	5301.1	2923
LOC100129960	100129960	1.28	A_32_P191895		0.0364	1525.2	1194.8	2923	syndecan binding protein (syntenin) pseudogene
ATM	472	1.27	A_23_P35916		0.0228	1107	871.1	2983	ataxia telangiectasia mutated
HNRNPA1	3178	1.27	A_33_P3384260		0.0448	9060.9	7131.8	2983	heterogeneous nuclear ribonucleoprotein A1
MARS	4141	1.27	A_33_P3379377		0.008	1063.7	835.2	2983	methionyl-tRNA synthetase
MLLT3	4300	1.27	A_24_P192627		0.01	1789.1	1413.3	2983	myeloid/lymphoid or mixed-lineage leukemia (trithorax homolog, Drosophila); translocated to, 3
POLR2J	5439	1.27	A_24_P292020		0.025	15414.3	12095.9	2983	polymerase (RNA) II (DNA directed) polypeptide J, 13.3kDa
RPL21	6144	1.27	A_32_P194821		0.0285	30718.3	24158.5	2983	ribosomal protein L21
ZNF195	7748	1.27	A_23_P252748		0.0252	7227.4	5711.3	2983	zinc finger protein 195
DPF3	8110	1.27	A_33_P3423185		0.0288	2146.3	1694.7	2983	D4, zinc and double PHD fingers, family 3
PICALM	8301	1.27	A_23_P203658		0.0132	2684.1	2113.4	2983	phosphatidylinositol binding clathrin assembly protein
PPFIA4	8497	1.27	A_23_P420692		0.0438	11792.5	9288.8	2983	protein tyrosine phosphatase, receptor type, f polypeptide (PTPRF), interacting protein (liprin), alpha 4
SAP30	8819	1.27	A_23_P121602		0.0229	12616.3	9943.7	2983	Sin3A-associated protein, 30kDa
ARHGEF1	9138	1.27	A_33_P3292864		0.0067	3840.7	3021.1	2983	Rho guanine nucleotide exchange factor (GEF) 1
SUGT1	10910	1.27	A_24_P280706		0.0225	6866.7	5385.8	2983	SGT1, suppressor of G2 allele of SKP1 (S. cerevisiae)
MAP4K5	11183	1.27	A_23_P205646		0.0431	9091.5	7184.8	2983	mitogen-activated protein kinase kinase kinase kinase 5
DENND3	22898	1.27	A_33_P3321136		0.0449	1101.7	866.5	2983	DENN/MADD domain containing 3
DNAJC9	23234	1.27	A_23_P104372		0.0039	12553.2	9861.6	2983	DnaJ (Hsp40) homolog, subfamily C, member 9
ZNF777	27153	1.27	A_23_P309803		0.0006	13613.1	10716.9	2983	zinc finger protein 777
SRRT	51593	1.27	A_23_P111481		0.0096	27560.9	21645.1	2983	serrate RNA effector molecule homolog (Arabidopsis)
STYXL1	51657	1.27	A_23_P111635		0.0176	858.3	677.3	2983	serine/threonine/tyrosine interacting-like 1
GFOD1	54438	1.27	A_23_P122662		0.0346	126095	99027	2983	glucose-fructose oxidoreductase domain containing 1
GFOD1	54438	1.27	A_23_P122662		0.0494	109444	86196.2	2983	glucose-fructose oxidoreductase domain containing 1
RNF216	54476	1.27	A_24_P469641		0.0128	6831.1	5366.4	2983	ring finger protein 216
ASXL2	55252	1.27	A_23_P210300		0.0408	7729.3	6071.3	2983	additional sex combs like 2 (Drosophila)
ZNF444	55311	1.27	A_33_P3360555		0.001	101320	80064.2	2983	zinc finger protein 444
DTWD1	56986	1.27	A_24_P70117		0.0443	5399.9	4248	2983	DTW domain containing 1
CHPT1	56994	1.27	A_23_P105571		0.0142	7420.7	5822.7	2983	choline phosphotransferase 1
CHPT1	56994	1.27	A_23_P105571		0.0292	6094.6	4803	2983	choline phosphotransferase 1
AVEN	57099	1.27	A_23_P100074		0.0169	4135.8	3248.5	2983	apoptosis, caspase activation inhibitor
PHRF1	57661	1.27	A_32_P8251		0.0001	47064.8	37188.2	2983	PHD and ring finger domains 1
BRCC3	79184	1.27	A_33_P3385461		0.0198	2768.6	2186.9	2983	BRCA1/BRCA2-containing complex, subunit 3
LARP4	113251	1.27	A_33_P3456341		0.0027	1047.2	821.8	2983	La ribonucleoprotein domain family, member 4
WDSUB1	151525	1.27	A_23_P108657		0.0041	2178.1	1708.7	2983	WD repeat, sterile alpha motif and U-box domain containing 1
UNC80	285175	1.27	A_33_P3410251		0.015	7997.6	6296.7	2983	unc-80 homolog (C. elegans)
PTAR1	375743	1.27	A_33_P3209915		0.0203	1454.8	1143.4	2983	protein prenyltransferase alpha subunit repeat containing 1
MGC70870	403340	1.27	A_32_P221256		0.001	3343.5	2626.6	2983	C-terminal binding protein 2 pseudogene
LOC729088	729088	1.27	A_32_P36143		0.0211	562.8	444	2983	uncharacterized LOC729088
LOC100130285	100130285	1.27	A_33_P3411773		0.0243	1702.5	1339.5	2983	uncharacterized LOC100130285
A_33_P3347049	NA	1.27	A_33_P3347049		0.0405	516.9	406.4	2983
A_33_P3415221	NA	1.27	A_33_P3415221		0.0319	51629	40513.4	2983
CBFA2T3	863	1.26	A_23_P500741		0.0051	5944.8	4708.2	3067	core-binding factor, runt domain, alpha subunit 2; translocated to, 3
DAXX	1616	1.26	A_23_P122579		0.0015	3556.4	2814.8	3067	death-domain associated protein
DBT	1629	1.26	A_33_P3308949		0.0142	17266.2	13674.1	3067	dihydrolipoamide branched chain transacylase E2
NR3C1	2908	1.26	A_33_P3216297		0.002	4884.5	3876.8	3067	nuclear receptor subfamily 3, group C, member 1 (glucocorticoid receptor)
HDAC1	3065	1.26	A_23_P114656		0.0483	5992.8	4742.8	3067	histone deacetylase 1
HSPB2	3316	1.26	A_23_P161727		0.033	14342.9	11405.1	3067	heat shock 27kDa protein 2
IRF3	3661	1.26	A_23_P27677		0.0143	2196.6	1747.4	3067	interferon regulatory factor 3
NF2	4771	1.26	A_23_P251051		0.0145	101614	80394	3067	neurofibromin 2 (merlin)
POLA1	5422	1.26	A_32_P1701		0.0413	5140	4078.4	3067	polymerase (DNA directed), alpha 1, catalytic subunit
PSMB10	5699	1.26	A_33_P3288359		0.0172	43453.7	34425.4	3067	proteasome (prosome, macropain) subunit, beta type, 10
PURA	5813	1.26	A_33_P3411296		0.0034	91218.7	72583.7	3067	purine-rich element binding protein A
PEX2	5828	1.26	A_33_P3351027		0.0058	619.5	491.4	3067	peroxisomal biogenesis factor 2
SALL1	6299	1.26	A_23_P328074		0.045	1228.7	977.4	3067	sal-like 1 (Drosophila)
TFAM	7019	1.26	A_33_P3389188		0.0105	14092.5	11152.6	3067	transcription factor A, mitochondrial
TPM1	7168	1.26	A_24_P44462		0.0411	982.8	779.9	3067	tropomyosin 1 (alpha)
YWHAE	7531	1.26	A_33_P3407636		0.0281	361	287.5	3067	tyrosine 3-monooxygenase/tryptophan 5-monooxygenase activation protein, epsilon polypeptide
BLZF1	8548	1.26	A_23_P23266		0.0034	4190.9	3326.6	3067	basic leucine zipper nuclear factor 1
SAP30	8819	1.26	A_23_P121602		0.0402	13870.6	10998.8	3067	Sin3A-associated protein, 30kDa
SAP30	8819	1.26	A_23_P121602		0.0482	12430	9847.9	3067	Sin3A-associated protein, 30kDa
TRIP11	9321	1.26	A_23_P106241		0.0151	4282.6	3394.3	3067	thyroid hormone receptor interactor 11
KIAA0586	9786	1.26	A_23_P106127		0.0373	11789.9	9385.7	3067	KIAA0586
TAB2	23118	1.26	A_23_P19702		0.0244	37202.8	29576.5	3067	TGF-beta activated kinase 1/MAP3K7 binding protein 2
GIT1	28964	1.26	A_23_P100912		0.0407	1183.7	942.6	3067	G protein-coupled receptor kinase interacting ArfGAP 1
MRPS16	51021	1.26	A_33_P3320393		0.0165	783665	621532	3067	mitochondrial ribosomal protein S16
MLXIPL	51085	1.26	A_23_P145786		0.0381	9791.9	7755.3	3067	MLX interacting protein-like
GIN1	54826	1.26	A_33_P3334535		0.0019	5598.2	4439.6	3067	gypsy retrotransposon integrase 1
LRRC16A	55604	1.26	A_33_P3251582		0.0393	416.5	330.2	3067	leucine rich repeat containing 16A
C6orf47	57827	1.26	A_23_P122532		0.0491	2183.7	1734.3	3067	chromosome 6 open reading frame 47
GID4	79018	1.26	A_33_P3381771		0.0071	10664.4	8482.7	3067	GID complex subunit 4, VID24 homolog (S. cerevisiae)
MEG8	79104	1.26	A_33_P3360382		0.0233	631	499.7	3067	maternally expressed 8 (non-protein coding)
GKAP1	80318	1.26	A_23_P94546		0.0018	4649.8	3689.5	3067	G kinase anchoring protein 1
FAM195A	84331	1.26	A_33_P3382086		0.036	6666.6	5286.3	3067	family with sequence similarity 195, member A
ARHGAP19	84986	1.26	A_33_P3411025		0.0326	697.4	554.7	3067	Rho GTPase activating protein 19
RBM17	84991	1.26	A_23_P35645		0.0131	29643.8	23534	3067	RNA binding motif protein 17
FAM40A	85369	1.26	A_33_P3270519		0.0444	543	431.3	3067	family with sequence similarity 40, member A
FAM58A	92002	1.26	A_33_P3209895		0.0269	5258.2	4174.8	3067	family with sequence similarity 58, member A
TBCK	93627	1.26	A_23_P133075		0.0046	2569.8	2033.5	3067	TBC1 domain containing kinase
TP53RK	112858	1.26	A_23_P109055		0.0345	297.8	236.5	3067	TP53 regulating kinase
ARAP1	116985	1.26	A_24_P398432		0.0482	3522.3	2793.9	3067	ArfGAP with RhoGAP domain, ankyrin repeat and PH domain 1
GGT6	124975	1.26	A_23_P66767		0.0269	469.8	373.3	3067	gamma-glutamyltransferase 6
LOC146795	146795	1.26	A_33_P3494109		0.0304	2775.6	2205	3067	uncharacterized LOC146795
ZNF626	199777	1.26	A_24_P117138		0.0345	14883.5	11824.4	3067	zinc finger protein 626
ZNF438	220929	1.26	A_23_P161156		0.0054	10308	8192.8	3067	zinc finger protein 438
CCDC85C	317762	1.26	A_23_P37391		0.0085	21679.7	17221.9	3067	coiled-coil domain containing 85C
FLJ43663	378805	1.26	A_33_P3263417		0.0211	22047.5	17545.2	3067	uncharacterized LOC378805
TMEM170B	100113407	1.26	A_32_P178966		0.0223	20076.6	15976.7	3067	transmembrane protein 170B
A_24_P636974	NA	1.26	A_24_P636974		0.0136	492	391.8	3067
LOC100130175	100130175	1.26	A_33_P3290296		0.0297	9507.5	7547.5	3067	uncharacterized LOC100130175
LOC100289388	100289388	1.26	A_33_P3619819		0.0081	83269.6	66284.1	3067	uncharacterized LOC100289388
ZNF37BP	100129482	1.26	A_33_P3296858		0.0044	3200.6	2545	3067	zinc finger protein 37B, pseudogene
A_33_P3257015	NA	1.26	A_33_P3257015		0.0092	32647.1	25820.2	3067
CSNK1A1	1452	1.25	A_24_P183292		0.0303	1049.1	839.5	3158	casein kinase 1, alpha 1
NR2F6	2063	1.25	A_33_P3403132		6.4e-05	81166.3	65155.4	3158	nuclear receptor subfamily 2, group F, member 6
KDSR	2531	1.25	A_32_P515088		0.0056	5012.5	4009.5	3158	3-ketodihydrosphingosine reductase
IL6ST	3572	1.25	A_33_P3233841		0.0291	17367.3	13942	3158	interleukin 6 signal transducer (gp130, oncostatin M receptor)
ITGB1	3688	1.25	A_23_P104199		0.0156	2005.5	1599.6	3158	integrin, beta 1 (fibronectin receptor, beta polypeptide, antigen CD29 includes MDF2, MSK12)
MAP2K3	5606	1.25	A_23_P118427		0.0246	1163.6	930.4	3158	mitogen-activated protein kinase kinase 3
TPT1	7178	1.25	A_24_P306726		0.0102	99993.9	79741.3	3158	tumor protein, translationally-controlled 1
WNT3	7473	1.25	A_23_P130158		0.0192	5850.5	4671.3	3158	wingless-type MMTV integration site family, member 3
ZNF195	7748	1.25	A_23_P252748		0.0403	7975	6386.9	3158	zinc finger protein 195
KLF7	8609	1.25	A_23_P67980		0.038	1611.6	1284.9	3158	Kruppel-like factor 7 (ubiquitous)
SGPL1	8879	1.25	A_33_P3327847		0.0353	7800.8	6256.9	3158	sphingosine-1-phosphate lyase 1
PRPF4B	8899	1.25	A_33_P3337034		0.022	2220.7	1775	3158	PRP4 pre-mRNA processing factor 4 homolog B (yeast)
USP10	9100	1.25	A_23_P100196		0.0083	12270.4	9792.1	3158	ubiquitin specific peptidase 10
NCOR1	9611	1.25	A_24_P204214		0.0114	18949.7	15134.8	3158	nuclear receptor corepressor 1
KIAA0586	9786	1.25	A_23_P106127		0.0343	10771.7	8605.9	3158	KIAA0586
RAD50	10111	1.25	A_23_P250404		0.0068	1974.2	1584	3158	RAD50 homolog (S. cerevisiae)
BCL2L13	23786	1.25	A_24_P410389		0.014	824.3	661.9	3158	BCL2-like 13 (apoptosis facilitator)
RAD54B	25788	1.25	A_23_P82738		0.0073	1500.9	1203.5	3158	RAD54 homolog B (S. cerevisiae)
WAC	51322	1.25	A_23_P201996		0.0027	60050.1	48058.3	3158	WW domain containing adaptor with coiled-coil
ATP5SL	55101	1.25	A_23_P107795		0.0059	33307	26602.7	3158	ATP5S-like
BBX	56987	1.25	A_23_P121356		0.0214	14838.7	11855.6	3158	bobby sox homolog (Drosophila)
ZNF248	57209	1.25	A_33_P3243717		0.0319	5930.5	4736.6	3158	zinc finger protein 248
C19orf44	84167	1.25	A_23_P107801		0.0007	3792.2	3044.9	3158	chromosome 19 open reading frame 44
TNRC18	84629	1.25	A_23_P377434		0.0477	25271.1	20214.1	3158	trinucleotide repeat containing 18
TTBK1	84630	1.25	A_33_P3215282		0.0074	32301.5	25747.1	3158	tau tubulin kinase 1
ZNF765	91661	1.25	A_33_P3289422		0.0186	4539.9	3622.2	3158	zinc finger protein 765
JDP2	122953	1.25	A_23_P117582		0.0397	27155.5	21758.7	3158	Jun dimerization protein 2
B3GAT2	135152	1.25	A_23_P167805		0.031	1299.6	1039.6	3158	beta-1,3-glucuronyltransferase 2 (glucuronosyltransferase S)
FAM117B	150864	1.25	A_32_P195401		0.0083	14130.1	11289.4	3158	family with sequence similarity 117, member B
LOC158435	158435	1.25	A_33_P3743508		0.0399	39362.7	31575.2	3158	uncharacterized LOC158435
COMMD6	170622	1.25	A_32_P114215		0.0279	37220.5	29864.2	3158	COMM domain containing 6
TMEM198B	440104	1.25	A_33_P3259557		0.0475	13971	11202.7	3158	transmembrane protein 198B, pseudogene
AK097701	NA	1.25	A_33_P3220425		0.0482	2459.8	1969.3	3158
A_33_P3420167	NA	1.25	A_33_P3420167		0.0138	21065.4	16824.2	3158
BIRC2	329	1.24	A_24_P115774		0.014	6388.5	5162.8	3224	baculoviral IAP repeat containing 2
ATP2B4	493	1.24	A_33_P3327200		0.0482	1444.2	1160.7	3224	ATPase, Ca++ transporting, plasma membrane 4
BCL2	596	1.24	A_33_P3355185		0.0218	2641.4	2126.3	3224	B-cell CLL/lymphoma 2
MLL	4297	1.24	A_33_P3390576		0.0157	860.9	696.1	3224	myeloid/lymphoid or mixed-lineage leukemia (trithorax homolog, Drosophila)
PEX13	5194	1.24	A_24_P11587		0.0032	3052.4	2463.2	3224	peroxisomal biogenesis factor 13
RHEB	6009	1.24	A_33_P3413083		0.0023	8925.1	7206	3224	Ras homolog enriched in brain
ZNF195	7748	1.24	A_23_P252748		0.043	7841	6326.8	3224	zinc finger protein 195
INE1	8552	1.24	A_23_P148600		0.0391	430.2	345.6	3224	inactivation escape 1 (non-protein coding)
USP10	9100	1.24	A_23_P100196		0.0078	12423.7	10032.6	3224	ubiquitin specific peptidase 10
USP10	9100	1.24	A_23_P100196		0.0038	11176.3	9044.7	3224	ubiquitin specific peptidase 10
ARHGAP25	9938	1.24	A_23_P142974		0.0474	2010.8	1620.1	3224	Rho GTPase activating protein 25
RAD50	10111	1.24	A_23_P250404		0.0014	2078.7	1670.3	3224	RAD50 homolog (S. cerevisiae)
PCGF3	10336	1.24	A_33_P3404126		0.0051	1929.8	1558.8	3224	polycomb group ring finger 3
PACSIN2	11252	1.24	A_33_P3314192		0.018	1014.7	818.9	3224	protein kinase C and casein kinase substrate in neurons 2
NBEAL2	23218	1.24	A_23_P409168		0.0355	1277.5	1030.3	3224	neurobeachin-like 2
DNAJC9	23234	1.24	A_23_P104372		0.01	10920.6	8831.8	3224	DnaJ (Hsp40) homolog, subfamily C, member 9
ZCCHC11	23318	1.24	A_23_P34433		0.0408	7410.5	5964.5	3224	zinc finger, CCHC domain containing 11
SIPA1L1	26037	1.24	A_23_P76969		0.0372	25778.6	20857.9	3224	signal-induced proliferation-associated 1 like 1
SH3GLB1	51100	1.24	A_33_P3298356		0.0166	8956.5	7211.1	3224	SH3-domain GRB2-like endophilin B1
DGCR8	54487	1.24	A_23_P211355		0.0467	1210.7	979.1	3224	DiGeorge syndrome critical region gene 8
BSDC1	55108	1.24	A_23_P11705		0.0194	37320.2	30162.6	3224	BSD domain containing 1
FANCL	55120	1.24	A_33_P3322589		0.0465	3970.3	3213.8	3224	Fanconi anemia, complementation group L
CHPT1	56994	1.24	A_23_P105571		0.049	6060.7	4906.2	3224	choline phosphotransferase 1
DNAJC1	64215	1.24	A_33_P3290687		0.0235	3412.6	2751.3	3224	DnaJ (Hsp40) homolog, subfamily C, member 1
PLEKHA3	65977	1.24	A_23_P102412		0.009	6992.3	5648.6	3224	pleckstrin homology domain containing, family A (phosphoinositide binding specific) member 3
NAA16	79612	1.24	A_23_P251785		0.0062	2851.6	2306.3	3224	N(alpha)-acetyltransferase 16, NatA auxiliary subunit
FBXL18	80028	1.24	A_33_P3239839		0.0255	34048.3	27454.5	3224	F-box and leucine-rich repeat protein 18
CMIP	80790	1.24	A_23_P371239		0.0266	14435.3	11653.3	3224	c-Maf inducing protein
RFFL	117584	1.24	A_23_P164089		0.0309	8242.6	6632.6	3224	ring finger and FYVE-like domain containing E3 ubiquitin protein ligase
JDP2	122953	1.24	A_23_P117582		0.0486	22238.8	17963.6	3224	Jun dimerization protein 2
LRRC37BP1	147172	1.24	A_33_P3253427		0.0107	3908.1	3139.4	3224	leucine rich repeat containing 37B pseudogene 1
ZNF525	170958	1.24	A_32_P98348		0.0133	42433.3	34228.2	3224	zinc finger protein 525
CC2D1B	200014	1.24	A_24_P76740		0.0327	2185.1	1755.5	3224	coiled-coil and C2 domain containing 1B
SLC25A30	253512	1.24	A_33_P3380417		0.0478	2653	2135.9	3224	solute carrier family 25, member 30
PGBD2	267002	1.24	A_33_P3286608		0.0262	1627.9	1316.7	3224	piggyBac transposable element derived 2
ZNF429	353088	1.24	A_23_P95736		0.0319	66664.2	53546.1	3224	zinc finger protein 429
ALG11	440138	1.24	A_33_P3230876		0.0292	12988.6	10462.5	3224	asparagine-linked glycosylation 11, alpha-1,2-mannosyltransferase homolog (yeast)
A_33_P3264955	NA	1.24	A_33_P3264955		0.015	7177.3	5784.2	3224
AK2	204	1.23	A_24_P179903		0.0436	12384.9	10046.3	3282	adenylate kinase 2
EPB41L1	2036	1.23	A_23_P154806		0.0472	62065.3	50571.1	3282	erythrocyte membrane protein band 4.1-like 1
GALK2	2585	1.23	A_23_P48807		0.0076	4540.2	3701.4	3282	galactokinase 2
IL6ST	3572	1.23	A_23_P502470		0.0365	4338	3539.4	3282	interleukin 6 signal transducer (gp130, oncostatin M receptor)
ITGB1	3688	1.23	A_23_P104199		0.0419	2001.8	1627.8	3282	integrin, beta 1 (fibronectin receptor, beta polypeptide, antigen CD29 includes MDF2, MSK12)
MYO9A	4649	1.23	A_23_P205841		0.0205	25391.6	20594.9	3282	myosin IXA
PLCG1	5335	1.23	A_23_P254801		0.035	1385.5	1127.5	3282	phospholipase C, gamma 1
RPL21	6144	1.23	A_24_P357518		0.0182	47678.2	38796	3282	ribosomal protein L21
RPS21	6227	1.23	A_24_P280803		0.008	232782	189755	3282	ribosomal protein S21
SOS2	6655	1.23	A_23_P117546		0.0366	3869.8	3156.2	3282	son of sevenless homolog 2 (Drosophila)
ST13	6767	1.23	A_24_P127021		0.0241	5989.9	4873.7	3282	suppression of tumorigenicity 13 (colon carcinoma) (Hsp70 interacting protein)
TPM4	7171	1.23	A_24_P82880		0.0343	8646.7	7016.1	3282	tropomyosin 4
PPFIBP2	8495	1.23	A_23_P409623		0.0415	1569.2	1273.7	3282	PTPRF interacting protein, binding protein 2 (liprin beta 2)
PPFIBP1	8496	1.23	A_23_P373724		0.008	29240.7	23814	3282	PTPRF interacting protein, binding protein 1 (liprin beta 1)
JMJD7-PLA2G4B	8681	1.23	A_23_P403424		0.0366	22190.4	18088.4	3282	JMJD7-PLA2G4B readthrough
RIMS2	9699	1.23	A_24_P332816		0.0147	2153.3	1752.3	3282	regulating synaptic membrane exocytosis 2
RAD50	10111	1.23	A_23_P250404		0.0113	1890.9	1536.9	3282	RAD50 homolog (S. cerevisiae)
RAD50	10111	1.23	A_23_P250404		0.0095	1781.4	1453.4	3282	RAD50 homolog (S. cerevisiae)
SMNDC1	10285	1.23	A_23_P127233		0.0157	9297.3	7587.8	3282	survival motor neuron domain containing 1
MAPRE2	10982	1.23	A_23_P418015		0.0173	14836.8	12060	3282	microtubule-associated protein, RP/EB family, member 2
SCMH1	22955	1.23	A_23_P12477		0.0211	1350.4	1097	3282	sex comb on midleg homolog 1 (Drosophila)
POGZ	23126	1.23	A_23_P500734		0.0279	9303.5	7551.2	3282	pogo transposable element with ZNF domain
DNAJC9	23234	1.23	A_23_P104372		0.0083	11671.5	9487.2	3282	DnaJ (Hsp40) homolog, subfamily C, member 9
LPHN2	23266	1.23	A_33_P3404879		0.0392	1566.2	1276.3	3282	latrophilin 2
CALHM2	51063	1.23	A_23_P202219		0.0327	1626.1	1325.7	3282	calcium homeostasis modulator 2
EGLN1	54583	1.23	A_23_P343935		0.0483	7531.4	6143.5	3282	egl nine homolog 1 (C. elegans)
C1GALT1	56913	1.23	A_33_P3251227		0.0024	2045.1	1658.8	3282	core 1 synthase, glycoprotein-N-acetylgalactosamine 3-beta-galactosyltransferase, 1
IKZF4	64375	1.23	A_23_P378288		0.0146	5899.8	4783.7	3282	IKAROS family zinc finger 4 (Eos)
SPATS2	65244	1.23	A_33_P3808996		0.0495	6580.6	5353.5	3282	spermatogenesis associated, serine-rich 2
PEAK1	79834	1.23	A_24_P109652		0.0084	23471.9	19137.7	3282	NKF3 kinase family member
CD276	80381	1.23	A_33_P3222917		0.0067	18556	15072.4	3282	CD276 molecule
SH3BGRL3	83442	1.23	A_23_P126388		0.0063	22085.4	17953.6	3282	SH3 domain binding glutamic acid-rich protein like 3
ELMOD3	84173	1.23	A_23_P154256		0.0121	4947.5	4038	3282	ELMO/CED-12 domain containing 3
RAB2B	84932	1.23	A_23_P65466		0.0107	2594.3	2110.6	3282	RAB2B, member RAS oncogene family
ZNF160	90338	1.23	A_24_P16950		0.009	2831.6	2298.6	3282	zinc finger protein 160
RNF138P1	379013	1.23	A_33_P3413541		0.0145	1690.9	1378.5	3282	ring finger protein 138, E3 ubiquitin protein ligase pseudogene 1
POLR2J3	548644	1.23	A_23_P215253		0.0114	8477.2	6912.3	3282	polymerase (RNA) II (DNA directed) polypeptide J3
ZNF814	730051	1.23	A_33_P3247848		0.0174	1410.4	1145.9	3282	zinc finger protein 814
AK055942	NA	1.23	A_33_P3322075		0.0317	11067.9	8993.8	3282
A_33_P3304081	NA	1.23	A_33_P3304081		0.0304	4594.9	3749.6	3282
DLG1	1739	1.22	A_23_P416142		0.035	2404	1975	3359	discs, large homolog 1 (Drosophila)
KCNA4	3739	1.22	A_24_P150023		0.0405	12497.1	10248.5	3359	potassium voltage-gated channel, shaker-related subfamily, member 4
KCNC3	3748	1.22	A_23_P101516		0.0287	37575.3	30735.3	3359	potassium voltage-gated channel, Shaw-related subfamily, member 3
MNT	4335	1.22	A_33_P3246733		0.0409	422.7	347	3359	MAX binding protein
MYCL1	4610	1.22	A_33_P3306068		0.038	1591.8	1308.9	3359	v-myc myelocytomatosis viral oncogene homolog 1, lung carcinoma derived (avian)
RAD52	5893	1.22	A_33_P3242703		0.0118	602.7	495.1	3359	RAD52 homolog (S. cerevisiae)
RPL10	6134	1.22	A_32_P161166		0.0076	3656.9	3007.3	3359	ribosomal protein L10
TMBIM6	7009	1.22	A_23_P204702		0.0358	7497.7	6155.8	3359	transmembrane BAX inhibitor motif containing 6
COPS2	9318	1.22	A_23_P26021		0.0397	12167.5	9981.7	3359	COP9 constitutive photomorphogenic homolog subunit 2 (Arabidopsis)
PAN2	9924	1.22	A_23_P64689		0.0499	1850.3	1510.8	3359	PAN2 poly(A) specific ribonuclease subunit homolog (S. cerevisiae)
CREB3	10488	1.22	A_23_P423389		0.0087	5901.3	4822.2	3359	cAMP responsive element binding protein 3
GAS2L1	10634	1.22	A_33_P3418597		0.0187	4807.9	3925.1	3359	growth arrest-specific 2 like 1
PLEKHA6	22874	1.22	A_23_P431268		0.0184	68081.1	55849.9	3359	pleckstrin homology domain containing, family A member 6
SPEN	23013	1.22	A_23_P12053		0.0262	3966.8	3261.2	3359	spen homolog, transcriptional regulator (Drosophila)
SPEN	23013	1.22	A_23_P12053		0.0442	3569.3	2924.1	3359	spen homolog, transcriptional regulator (Drosophila)
TDRD7	23424	1.22	A_23_P123672		0.0222	16941.6	13937.1	3359	tudor domain containing 7
HERC4	26091	1.22	A_24_P346807		0.0238	4938.7	4045.9	3359	HECT and RLD domain containing E3 ubiquitin protein ligase 4
INTU	27152	1.22	A_33_P3273599		0.0459	1352.1	1107.9	3359	inturned planar cell polarity effector homolog (Drosophila)
CKLF	51192	1.22	A_23_P206396		0.0287	4300.6	3523.2	3359	chemokine-like factor
PRKAG2	51422	1.22	A_23_P314760		0.0466	13264.9	10859.9	3359	protein kinase, AMP-activated, gamma 2 non-catalytic subunit
ANKZF1	55139	1.22	A_23_P119907		0.022	1641.3	1349.6	3359	ankyrin repeat and zinc finger domain containing 1
UQCC	55245	1.22	A_33_P3309064		0.0482	1177.4	962.7	3359	ubiquinol-cytochrome c reductase complex chaperone
METTL14	57721	1.22	A_23_P110243		0.0335	2836.3	2334.4	3359	methyltransferase like 14
SLC22A23	63027	1.22	A_33_P3409154		0.0169	3367.2	2749.8	3359	solute carrier family 22, member 23
UBE2O	63893	1.22	A_24_P172993		0.0252	50610.8	41631.3	3359	ubiquitin-conjugating enzyme E2O
PLEKHA3	65977	1.22	A_23_P102412		0.0092	7150.6	5881.8	3359	pleckstrin homology domain containing, family A (phosphoinositide binding specific) member 3
PRR14	78994	1.22	A_23_P49412		0.008	2560.8	2104.4	3359	proline rich 14
METTL16	79066	1.22	A_33_P3278293		0.0235	20959.2	17245.5	3359	methyltransferase like 16
FBXL20	84961	1.22	A_33_P3333587		0.0294	31177.4	25632.4	3359	F-box and leucine-rich repeat protein 20
CPEB2	132864	1.22	A_32_P225355		0.0277	1826.3	1495.8	3359	cytoplasmic polyadenylation element binding protein 2
SYNPO2	171024	1.22	A_33_P3390868		0.038	3952.3	3232.4	3359	synaptopodin 2
HLA-F-AS1	285830	1.22	A_32_P76811		0.0288	43590.4	35739.1	3359	HLA-F antisense RNA 1
IRF2BP2	359948	1.22	A_24_P497186		0.0106	3722.4	3043.9	3359	interferon regulatory factor 2 binding protein 2
A_33_P3324552	NA	1.22	A_33_P3324552		0.0413	483.2	396.2	3359
MSH6	2956	1.21	A_23_P102202		0.014	12561.3	10379.3	3427	mutS homolog 6 (E. coli)
ITPKA	3706	1.21	A_23_P65918		0.0315	71543.5	59180.6	3427	inositol-trisphosphate 3-kinase A
MAPK8	5599	1.21	A_23_P356152		0.0347	1029.5	853.9	3427	mitogen-activated protein kinase 8
ATG12	9140	1.21	A_23_P20970		0.003	8314.4	6851.4	3427	autophagy related 12
BUB3	9184	1.21	A_23_P320658		0.0251	19949.8	16455.8	3427	budding uninhibited by benzimidazoles 3 homolog (yeast)
RBM39	9584	1.21	A_23_P109254		0.0045	13673.4	11290	3427	RNA binding motif protein 39
CEP135	9662	1.21	A_23_P212792		0.0165	1651.5	1368.5	3427	centrosomal protein 135kDa
ABCC5	10057	1.21	A_33_P3298062		0.0431	29755.5	24603	3427	ATP-binding cassette, sub-family C (CFTR/MRP), member 5
CERS1	10715	1.21	A_33_P3408320		0.0141	218134	180488	3427	ceramide synthase 1
YME1L1	10730	1.21	A_23_P104201		0.0448	13602	11232.7	3427	YME1-like 1 (S. cerevisiae)
SRSF10	10772	1.21	A_33_P3303215		0.0267	5872.6	4860.6	3427	serine/arginine-rich splicing factor 10
CAPN10	11132	1.21	A_23_P341349		0.0058	15587.1	12922.8	3427	calpain 10
CIC	23152	1.21	A_23_P55731		0.0422	16906.7	13989.4	3427	capicua homolog (Drosophila)
RAD54B	25788	1.21	A_23_P82738		0.0316	1388	1146.3	3427	RAD54 homolog B (S. cerevisiae)
ADIPOR1	51094	1.21	A_33_P3248765		0.0278	773.9	642.3	3427	adiponectin receptor 1
MRPS17	51373	1.21	A_23_P258321		0.0398	14172	11760.4	3427	mitochondrial ribosomal protein S17
STYXL1	51657	1.21	A_23_P111635		0.037	857.1	707.5	3427	serine/threonine/tyrosine interacting-like 1
C19orf24	55009	1.21	A_33_P3839760		0.008	23671.1	19567.4	3427	chromosome 19 open reading frame 24
PMEPA1	56937	1.21	A_33_P3403867		0.0194	2878.6	2374.8	3427	prostate transmembrane protein, androgen induced 1
AVEN	57099	1.21	A_23_P100074		0.0199	3767.8	3104.3	3427	apoptosis, caspase activation inhibitor
AVEN	57099	1.21	A_23_P100074		0.0219	4240.2	3504.4	3427	apoptosis, caspase activation inhibitor
AVEN	57099	1.21	A_23_P100074		0.0142	3726.5	3073.2	3427	apoptosis, caspase activation inhibitor
RALGAPB	57148	1.21	A_33_P3245709		0.0017	3774.8	3123.8	3427	Ral GTPase activating protein, beta subunit (non-catalytic)
FAM176C	59271	1.21	A_33_P3258747		0.023	1182.2	980.6	3427	family with sequence similarity 176, member C
ZFAND3	60685	1.21	A_33_P3248329		0.0251	931	772.2	3427	zinc finger, AN1-type domain 3
GOLPH3	64083	1.21	A_23_P156017		0.0081	9111	7501.2	3427	golgi phosphoprotein 3 (coat-protein)
PLEKHA3	65977	1.21	A_23_P102412		0.0116	7645.1	6343.4	3427	pleckstrin homology domain containing, family A (phosphoinositide binding specific) member 3
SPATA5L1	79029	1.21	A_23_P37424		0.0336	4565.1	3784.5	3427	spermatogenesis associated 5-like 1
ZNF394	84124	1.21	A_23_P157416		0.0089	5495.8	4555.6	3427	zinc finger protein 394
ZNF598	90850	1.21	A_23_P407684		0.0226	1764.7	1455.5	3427	zinc finger protein 598
ZNF420	147923	1.21	A_33_P3395396		0.0026	10733.2	8874.5	3427	zinc finger protein 420
ZNF92	168374	1.21	A_23_P501080		0.0092	7024.8	5821.4	3427	zinc finger protein 92
RICTOR	253260	1.21	A_32_P193322		0.0154	10967.8	9055.3	3427	RPTOR independent companion of MTOR, complex 2
ZNF326	284695	1.21	A_23_P85969		0.0273	8903.8	7374.6	3427	zinc finger protein 326
A_24_P204144	NA	1.21	A_24_P204144		0.047	36089.2	29914.8	3427
ENSG00000214109	NA	1.21	A_33_P3274428		0.0231	1.12215e+06	928387	3427
LOC100506639	100506639	1.21	A_33_P3261877		0.0016	3477.5	2862.6	3427	uncharacterized LOC100506639
MSH6	2956	1.2	A_23_P102202		0.0174	13224	11013.2	3479	mutS homolog 6 (E. coli)
HSF1	3297	1.2	A_33_P3347932		0.0017	99019.8	82354.2	3479	heat shock transcription factor 1
MGST2	4258	1.2	A_23_P110167		0.0367	9022.6	7516.9	3479	microsomal glutathione S-transferase 2
NEK1	4750	1.2	A_32_P68050		0.0269	2775.7	2303.7	3479	NIMA (never in mitosis gene a)-related kinase 1
PLCG1	5335	1.2	A_23_P254801		0.0248	1286.3	1068.5	3479	phospholipase C, gamma 1
RPL21	6144	1.2	A_32_P234738		0.0156	83184.1	69168.6	3479	ribosomal protein L21
NEK4	6787	1.2	A_23_P121276		0.027	2407.1	2005.1	3479	NIMA (never in mitosis gene a)-related kinase 4
EIF3C	8663	1.2	A_33_P3421733		0.0275	5137.9	4277.9	3479	eukaryotic translation initiation factor 3, subunit C
CBFA2T2	9139	1.2	A_33_P3265950		0.0406	1195.8	992.5	3479	core-binding factor, runt domain, alpha subunit 2; translocated to, 2
RAB11FIP3	9727	1.2	A_23_P106727		0.0221	24824.5	20627.4	3479	RAB11 family interacting protein 3 (class II)
BAIAP2	10458	1.2	A_23_P61810		0.0282	41433.3	34442.1	3479	BAI1-associated protein 2
DNAJC9	23234	1.2	A_23_P104372		0.0185	12218.1	10140.7	3479	DnaJ (Hsp40) homolog, subfamily C, member 9
HYPK	25764	1.2	A_23_P117683		0.0039	39372.1	32755.6	3479	huntingtin interacting protein K
CHIC2	26511	1.2	A_23_P110345		0.0105	1391	1154.9	3479	cysteine-rich hydrophobic domain 2
EIF2C2	27161	1.2	A_23_P112159		0.0494	4815.1	4000.7	3479	eukaryotic translation initiation factor 2C, 2
EIF2C2	27161	1.2	A_23_P112159		0.0357	4680.4	3894.1	3479	eukaryotic translation initiation factor 2C, 2
DERL2	51009	1.2	A_23_P118749		0.0031	7599.4	6316.5	3479	derlin 2
APOPT1	84334	1.2	A_23_P162879		0.0087	12058.4	10033.7	3479	apoptogenic 1, mitochondrial
NFATC2IP	84901	1.2	A_33_P3646133		0.0403	1883.3	1563.3	3479	nuclear factor of activated T-cells, cytoplasmic, calcineurin-dependent 2 interacting protein
NAV3	89795	1.2	A_33_P3336273		0.0347	663.5	551.5	3479	neuron navigator 3
NTAN1	123803	1.2	A_23_P170498		0.0058	5377.1	4469.7	3479	N-terminal asparagine amidase
TMEM189	387521	1.2	A_33_P3284939		0.0034	9181.7	7633.1	3479	transmembrane protein 189
FUNDC2P2	388965	1.2	A_32_P18250		0.0358	4661.8	3877.6	3479	FUN14 domain containing 2 pseudogene 2
FLJ36777	730971	1.2	A_33_P3330666		0.0333	2759.5	2290.5	3479	uncharacterized LOC730971
Hs.520384	NA	1.2	A_33_P3343206		0.0321	1323.6	1100.1	3479
LRBA	987	-1.2	A_24_P360078		0.0491	1652.4	1988.9	3479	LPS-responsive vesicle trafficking, beach and anchor containing
CSNK2B	1460	-1.2	A_33_P3318027		0.0056	14299	17177.7	3479	casein kinase 2, beta polypeptide
NDUFS5	4725	-1.2	A_23_P10463		0.0452	327174	393118	3479	NADH dehydrogenase (ubiquinone) Fe-S protein 5, 15kDa (NADH-coenzyme Q reductase)
PRKCSH	5589	-1.2	A_24_P396197		0.0461	787.3	946.9	3479	protein kinase C substrate 80K-H
QARS	5859	-1.2	A_33_P3248644		0.0212	23691.7	28435.5	3479	glutaminyl-tRNA synthetase
TRIM27	5987	-1.2	A_24_P163405		0.0126	1496.3	1800.9	3479	tripartite motif containing 27
SNRPB2	6629	-1.2	A_23_P40307		0.0361	8212.8	9887.5	3479	small nuclear ribonucleoprotein polypeptide B
WRN	7486	-1.2	A_23_P250813		0.0112	1934.7	2324.9	3479	Werner syndrome, RecQ helicase-like
ZNF26	7574	-1.2	A_24_P21831		0.0261	1106.9	1332.4	3479	zinc finger protein 26
ZNF207	7756	-1.2	A_23_P118690		0.0499	6193.3	7433.8	3479	zinc finger protein 207
MCM3AP	8888	-1.2	A_23_P120744		0.0147	7843.8	9435.1	3479	minichromosome maintenance complex component 3 associated protein
EMC8	10328	-1.2	A_23_P106859		0.0192	10038.2	12067.1	3479	ER membrane protein complex subunit 8
MPC1	51660	-1.2	A_23_P110961		0.0043	42204.9	50687.1	3479	mitochondrial pyruvate carrier 1
SPDL1	54908	-1.2	A_23_P41948		0.0186	797.6	957.4	3479	spindle apparatus coiled-coil protein 1
ZDHHC4	55146	-1.2	A_23_P157147		0.0297	21452.7	25750.8	3479	zinc finger, DHHC-type containing 4
SLX4	84464	-1.2	A_23_P371129		0.0013	2929	3522.3	3479	SLX4 structure-specific endonuclease subunit homolog (S. cerevisiae)
C1orf233	643988	-1.2	A_33_P3368049		0.0047	15565	18750.9	3479	chromosome 1 open reading frame 233
ADK	132	-1.21	A_23_P112596		0.0477	2208.2	2673.2	3427	adenosine kinase
KLF9	687	-1.21	A_23_P415401		0.0462	22981.7	27895.4	3427	Kruppel-like factor 9
CRHR1	1394	-1.21	A_33_P3320443		0.0071	13709.4	16636.1	3427	corticotropin releasing hormone receptor 1
NTRK3	4916	-1.21	A_33_P3260134		0.0443	5365.2	6489.1	3427	neurotrophic tyrosine kinase, receptor, type 3
SULT1A2	6799	-1.21	A_23_P106773		0.0108	12575.8	15229.4	3427	sulfotransferase family, cytosolic, 1A, phenol-preferring, member 2
PCDHGA8	9708	-1.21	A_23_P354734		0.025	28187.7	34113.6	3427	protocadherin gamma subfamily A, 8
IBTK	25998	-1.21	A_23_P358995		0.009	10018.9	12080.7	3427	inhibitor of Bruton agammaglobulinemia tyrosine kinase
GLOD4	51031	-1.21	A_23_P78268		0.0252	8240.2	9950.3	3427	glyoxalase domain containing 4
UTP11L	51118	-1.21	A_23_P11774		0.0186	6478.9	7829.3	3427	UTP11-like, U3 small nucleolar ribonucleoprotein, (yeast)
CMPK1	51727	-1.21	A_23_P115366		0.0342	2809.4	3403.6	3427	cytidine monophosphate (UMP-CMP) kinase 1, cytosolic
ZNF287	57336	-1.21	A_23_P4416		0.0327	821.6	997.7	3427	zinc finger protein 287
INIP	58493	-1.21	A_33_P3256773		0.0087	2861	3475.1	3427	INTS3 and NABP interacting protein
ZDHHC6	64429	-1.21	A_23_P161183		0.0105	1321.5	1603.1	3427	zinc finger, DHHC-type containing 6
ITCH	83737	-1.21	A_24_P139191		0.0316	2326.7	2818.1	3427	itchy E3 ubiquitin protein ligase
NHLRC3	387921	-1.21	A_32_P129950		0.0496	2721.7	3299.3	3427	NHL repeat containing 3
CDC42	998	-1.22	A_23_P200560		0.0135	39952.3	48636	3359	cell division cycle 42 (GTP binding protein, 25kDa)
COL11A2	1302	-1.22	A_23_P42322		0.0396	1837.6	2236.9	3359	collagen, type XI, alpha 2
EXTL3	2137	-1.22	A_33_P3291294		0.0246	128190	156524	3359	exostoses (multiple)-like 3
HNRNPD	3184	-1.22	A_24_P123245		0.0405	4741.3	5787.1	3359	heterogeneous nuclear ribonucleoprotein D (AU-rich element RNA binding protein 1, 37kDa)
IMPA1	3612	-1.22	A_24_P183864		0.0278	19256.9	23399.2	3359	inositol(myo)-1(or 4)-monophosphatase 1
MPI	4351	-1.22	A_23_P60579		0.0265	8173.7	9953.9	3359	mannose phosphate isomerase
NDUFB10	4716	-1.22	A_23_P118105		0.0362	18362.7	22403.7	3359	NADH dehydrogenase (ubiquinone) 1 beta subcomplex, 10, 22kDa
PLRG1	5356	-1.22	A_23_P84775		0.0405	3196.8	3888.6	3359	pleiotropic regulator 1
PPOX	5498	-1.22	A_23_P201400		0.0119	10399.7	12656.5	3359	protoporphyrinogen oxidase
RPL3	6122	-1.22	A_23_P68942		0.0161	237781	288915	3359	ribosomal protein L3
TRA2B	6434	-1.22	A_23_P212639		0.0017	17276.2	21094.7	3359	transformer 2 beta homolog (Drosophila)
ICAM5	7087	-1.22	A_23_P119143		0.0463	19507.4	23846.3	3359	intercellular adhesion molecule 5, telencephalin
UBE2V1	7335	-1.22	A_23_P501996		0.0048	16092.3	19607	3359	ubiquitin-conjugating enzyme E2 variant 1
VARS	7407	-1.22	A_33_P3248664		0.0051	7855.7	9585.9	3359	valyl-tRNA synthetase
ZNF177	7730	-1.22	A_24_P168398		0.0429	2298.8	2815.5	3359	zinc finger protein 177
MCM3AP	8888	-1.22	A_23_P120744		0.0246	7023.1	8546.5	3359	minichromosome maintenance complex component 3 associated protein
DYRK1B	9149	-1.22	A_23_P90296		0.0145	2098.7	2553.5	3359	dual-specificity tyrosine-(Y)-phosphorylation regulated kinase 1B
UBAP2L	9898	-1.22	A_23_P103837		0.0284	1059.6	1293.3	3359	ubiquitin associated protein 2-like
RAB18	22931	-1.22	A_24_P132787		0.019	11857.1	14466.7	3359	RAB18, member RAS oncogene family
KIF1B	23095	-1.22	A_23_P201287		0.0364	78132.6	95414.4	3359	kinesin family member 1B
FBXO7	25793	-1.22	A_23_P29225		0.001	17009.4	20738.1	3359	F-box protein 7
PRELID1	27166	-1.22	A_33_P3378360		0.0495	114924	140292	3359	PRELI domain containing 1
POLL	27343	-1.22	A_33_P3326423		0.0063	3935.8	4820.4	3359	polymerase (DNA directed), lambda
PDZD11	51248	-1.22	A_33_P3219260		0.0412	9210.7	11263.8	3359	PDZ domain containing 11
MPC1	51660	-1.22	A_23_P110961		0.0094	38758	47298.5	3359	mitochondrial pyruvate carrier 1
SELT	51714	-1.22	A_33_P3290672		0.014	45403.4	55326.5	3359	selenoprotein T
SMCR7L	54471	-1.22	A_23_P109547		0.0429	2087.4	2543.8	3359	Smith-Magenis syndrome chromosome region, candidate 7-like
ASPSCR1	79058	-1.22	A_33_P3272117		0.0104	1512.3	1848.6	3359	alveolar soft part sarcoma chromosome region, candidate 1
C2orf47	79568	-1.22	A_23_P131526		0.0216	3463.6	4208.7	3359	chromosome 2 open reading frame 47
CCDC51	79714	-1.22	A_23_P69362		0.0407	3401.4	4137.8	3359	coiled-coil domain containing 51
TMEM134	80194	-1.22	A_23_P161522		0.011	7969.3	9741.9	3359	transmembrane protein 134
C14orf28	122525	-1.22	A_33_P3395758		0.0401	816.1	998	3359	chromosome 14 open reading frame 28
ZNF662	389114	-1.22	A_33_P3364904		0.0138	999.4	1217.9	3359	zinc finger protein 662
A_24_P348083	NA	-1.22	A_24_P348083		0.0007	203553	248756	3359
ACAT1	38	-1.23	A_23_P24515		0.0127	11173.8	13769.7	3282	acetyl-CoA acetyltransferase 1
COX6B1	1340	-1.23	A_23_P108244		0.0415	55346.3	67952.1	3282	cytochrome c oxidase subunit VIb polypeptide 1 (ubiquitous)
DNM1	1759	-1.23	A_33_P3329419		0.0169	444447	544623	3282	dynamin 1
GAPDH	2597	-1.23	A_23_P13899		0.0335	114087	140749	3282	glyceraldehyde-3-phosphate dehydrogenase
HSD17B10	3028	-1.23	A_23_P45396		0.0452	14264.6	17544.9	3282	hydroxysteroid (17-beta) dehydrogenase 10
NDUFS5	4725	-1.23	A_23_P10463		0.0333	288291	354366	3282	NADH dehydrogenase (ubiquinone) Fe-S protein 5, 15kDa (NADH-coenzyme Q reductase)
NPM1	4869	-1.23	A_23_P214037		0.0251	22417.9	27574.9	3282	nucleophosmin (nucleolar phosphoprotein B23, numatrin)
ODC1	4953	-1.23	A_23_P165840		0.012	10988.4	13467.3	3282	ornithine decarboxylase 1
PDE6D	5147	-1.23	A_23_P102517		0.0068	3106.1	3814.6	3282	phosphodiesterase 6D, cGMP-specific, rod, delta
PDE6D	5147	-1.23	A_23_P102517		0.0072	3017.7	3704.8	3282	phosphodiesterase 6D, cGMP-specific, rod, delta
PDE6D	5147	-1.23	A_23_P102517		0.029	2604.4	3205.9	3282	phosphodiesterase 6D, cGMP-specific, rod, delta
RAB5C	5878	-1.23	A_23_P107211		0.0493	857.3	1055.5	3282	RAB5C, member RAS oncogene family
XRCC1	7515	-1.23	A_23_P153692		0.0218	11598.4	14278	3282	X-ray repair complementing defective repair in Chinese hamster cells 1
COPS3	8533	-1.23	A_23_P89199		0.0435	19837.6	24444.1	3282	COP9 constitutive photomorphogenic homolog subunit 3 (Arabidopsis)
TSFM	10102	-1.23	A_23_P64650		0.0497	12613	15539.8	3282	Ts translation elongation factor, mitochondrial
MPC2	25874	-1.23	A_23_P114929		0.0478	16135.6	19834	3282	mitochondrial pyruvate carrier 2
PELP1	27043	-1.23	A_33_P3659808		0.006	34669.3	42784.3	3282	proline, glutamate and leucine rich protein 1
ALG6	29929	-1.23	A_23_P35168		0.0128	1735.1	2138.3	3282	asparagine-linked glycosylation 6, alpha-1,3-glucosyltransferase homolog (S. cerevisiae)
FIS1	51024	-1.23	A_24_P277955		0.0193	12345.6	15212	3282	fission 1 (mitochondrial outer membrane) homolog (S. cerevisiae)
CRBN	51185	-1.23	A_33_P3398401		0.0367	36881.2	45330	3282	cereblon
CMPK1	51727	-1.23	A_23_P115366		0.0288	2524	3108.1	3282	cytidine monophosphate (UMP-CMP) kinase 1, cytosolic
DET1	55070	-1.23	A_23_P26184		0.035	5671.6	6969.1	3282	de-etiolated homolog 1 (Arabidopsis)
MAP1S	55201	-1.23	A_33_P3343090		0.0332	102914	126635	3282	microtubule-associated protein 1S
TMEM55A	55529	-1.23	A_23_P422083		0.0402	16139.3	19881.8	3282	transmembrane protein 55A
C8orf33	65265	-1.23	A_24_P88031		0.0325	1152.7	1419	3282	chromosome 8 open reading frame 33
FTO	79068	-1.23	A_23_P113184		0.0468	16676.5	20510.1	3282	fat mass and obesity associated
C11orf49	79096	-1.23	A_23_P147605		0.0279	17084	20957.8	3282	chromosome 11 open reading frame 49
NDUFAF5	79133	-1.23	A_24_P228579		0.0317	7670.6	9440.9	3282	NADH dehydrogenase (ubiquinone) complex I, assembly factor 5
WNT10A	80326	-1.23	A_23_P102117		0.045	341.3	419.7	3282	wingless-type MMTV integration site family, member 10A
CYB5B	80777	-1.23	A_33_P3357535		0.0129	7065.2	8675.4	3282	cytochrome b5 type B (outer mitochondrial membrane)
MGC3771	81854	-1.23	A_23_P432448		0.0454	730.6	901.3	3282	uncharacterized LOC81854
ARFGAP2	84364	-1.23	A_33_P3272483		0.0161	50388.8	61866.4	3282	ADP-ribosylation factor GTPase activating protein 2
TSEN15	116461	-1.23	A_23_P104025		0.0169	1108.2	1367.4	3282	tRNA splicing endonuclease 15 homolog (S. cerevisiae)
FAM98C	147965	-1.23	A_23_P369983		0.0119	11040.8	13579.6	3282	family with sequence similarity 98, member C
CDPF1	150383	-1.23	A_33_P3288859		0.0018	7137	8777.5	3282	cysteine-rich, DPF motif domain containing 1
SPRED2	200734	-1.23	A_32_P225854		0.0374	1031.3	1269.4	3282	sprouty-related, EVH1 domain containing 2
LOC401220	401220	-1.23	A_33_P3330791		0.0425	3053.8	3742.4	3282	uncharacterized LOC401220
ABCA3	21	-1.24	A_23_P140876		0.0287	15189.8	18861.4	3224	ATP-binding cassette, sub-family A (ABC1), member 3
ADK	132	-1.24	A_23_P112596		0.0269	2005.6	2477.8	3224	adenosine kinase
ADK	132	-1.24	A_23_P112596		0.0259	2115	2626.8	3224	adenosine kinase
BLMH	642	-1.24	A_23_P310911		0.0476	2749.5	3422	3224	bleomycin hydrolase
PSEN1	5663	-1.24	A_23_P205686		0.0307	3154.1	3919.4	3224	presenilin 1
PTPRS	5802	-1.24	A_33_P3309468		0.0066	270646	336904	3224	protein tyrosine phosphatase, receptor type, S
ICAM5	7087	-1.24	A_23_P119143		0.0305	19323	24019	3224	intercellular adhesion molecule 5, telencephalin
TFG	10342	-1.24	A_24_P345822		0.0232	3021.5	3761.7	3224	TRK-fused gene
RPP38	10557	-1.24	A_23_P150080		0.0197	5759	7155.1	3224	ribonuclease P/MRP 38kDa subunit
GORASP2	26003	-1.24	A_23_P165494		0.0293	9341.9	11608.3	3224	golgi reassembly stacking protein 2, 55kDa
C10orf137	26098	-1.24	A_23_P435697		0.0448	1915.9	2379.5	3224	chromosome 10 open reading frame 137
SMCR7L	54471	-1.24	A_23_P109547		0.0443	1827.7	2274.6	3224	Smith-Magenis syndrome chromosome region, candidate 7-like
TEX10	54881	-1.24	A_23_P112412		0.0178	4240.6	5245.3	3224	testis expressed 10
C19orf60	55049	-1.24	A_23_P67589		0.0264	24463.6	30414.1	3224	chromosome 19 open reading frame 60
SLC45A4	57210	-1.24	A_33_P3224819		0.0189	898.1	1111.1	3224	solute carrier family 45, member 4
PCDHB16	57717	-1.24	A_23_P30200		0.0262	2096.7	2609.5	3224	protocadherin beta 16
FTO	79068	-1.24	A_23_P113184		0.0403	15284.8	18937.6	3224	fat mass and obesity associated
ZNF628	89887	-1.24	A_32_P409222		0.0164	1659.7	2055	3224	zinc finger protein 628
MTPN	136319	-1.24	A_24_P55465		0.0319	11261	14001.7	3224	myotrophin
ELFN1	392617	-1.24	A_33_P3210848		0.0184	88758.4	110238	3224	extracellular leucine-rich repeat and fibronectin type III domain containing 1
ADK	132	-1.25	A_23_P112596		0.0118	2099.9	2626.7	3158	adenosine kinase
PSEN1	5663	-1.25	A_23_P205686		0.0216	3041.2	3786.3	3158	presenilin 1
RAD23A	5886	-1.25	A_33_P3362193		0.04	213847	267161	3158	RAD23 homolog A (S. cerevisiae)
SLC2A5	6518	-1.25	A_24_P111054		0.022	496.6	619.4	3158	solute carrier family 2 (facilitated glucose/fructose transporter), member 5
ZNF207	7756	-1.25	A_23_P118690		0.0193	5768.3	7197.8	3158	zinc finger protein 207
MKKS	8195	-1.25	A_33_P3388135		0.039	7181.1	9002.9	3158	McKusick-Kaufman syndrome
COLQ	8292	-1.25	A_23_P212126		0.0479	849.6	1062.4	3158	collagen-like tail subunit (single strand of homotrimer) of asymmetric acetylcholinesterase
MCM3AP	8888	-1.25	A_23_P120744		0.0084	7043	8801.6	3158	minichromosome maintenance complex component 3 associated protein
KIAA0196	9897	-1.25	A_23_P112113		0.0189	4893.7	6103.5	3158	KIAA0196
MED6	10001	-1.25	A_23_P54170		0.0317	1777.1	2216.5	3158	mediator complex subunit 6
ZNF256	10172	-1.25	A_23_P16022		0.0232	993	1241.5	3158	zinc finger protein 256
AKAP11	11215	-1.25	A_23_P204929		0.0209	37283	46776.9	3158	A kinase (PRKA) anchor protein 11
KIAA0556	23247	-1.25	A_23_P381203		0.0482	589.9	735.8	3158	KIAA0556
CLIP3	25999	-1.25	A_23_P50786		0.0254	56528.8	70497.7	3158	CAP-GLY domain containing linker protein 3
TBC1D10B	26000	-1.25	A_23_P22382		0.0023	114590	143194	3158	TBC1 domain family, member 10B
BZW2	28969	-1.25	A_23_P157215		0.0324	9366.6	11713.3	3158	basic leucine zipper and W2 domains 2
NDUFAF1	51103	-1.25	A_23_P26254		0.0041	10535	13125.6	3158	NADH dehydrogenase (ubiquinone) complex I, assembly factor 1
TMBIM4	51643	-1.25	A_23_P13701		0.0264	2341.3	2926.1	3158	transmembrane BAX inhibitor motif containing 4
WBP11	51729	-1.25	A_23_P105519		0.0088	5943.4	7429.4	3158	WW domain binding protein 11
TEX10	54881	-1.25	A_23_P112412		0.015	3887.7	4874.3	3158	testis expressed 10
SPDL1	54908	-1.25	A_23_P41948		0.0242	848.9	1060.4	3158	spindle apparatus coiled-coil protein 1
SH3RF1	57630	-1.25	A_24_P100551		0.0214	6637.9	8320.7	3158	SH3 domain containing ring finger 1
GPR107	57720	-1.25	A_24_P295379		0.0012	18026.6	22518.4	3158	G protein-coupled receptor 107
MOSPD3	64598	-1.25	A_33_P3321946		0.0278	4396.2	5516.2	3158	motile sperm domain containing 3
RMND5B	64777	-1.25	A_33_P3258723		0.0077	4099.2	5130.7	3158	required for meiotic nuclear division 5 homolog B (S. cerevisiae)
HDAC11	79885	-1.25	A_23_P155360		0.0168	1499.3	1870.1	3158	histone deacetylase 11
URM1	81605	-1.25	A_33_P3499174		0.0059	22862.3	28512.5	3158	ubiquitin related modifier 1
C15orf57	90416	-1.25	A_32_P98975		0.0069	1323.8	1660	3158	chromosome 15 open reading frame 57
MYL12B	103910	-1.25	A_32_P42925		0.0288	63255.3	79200.4	3158	myosin, light chain 12B, regulatory
SLC25A26	115286	-1.25	A_24_P368544		0.0427	613.8	769.8	3158	solute carrier family 25 (S-adenosylmethionine carrier), member 26
NSMCE2	286053	-1.25	A_23_P422794		0.0246	3232.8	4048.6	3158	non-SMC element 2, MMS21 homolog (S. cerevisiae)
ARPC4-TTLL3	100526693	-1.25	A_23_P380928		0.0229	5237.6	6562.6	3158	ARPC4-TTLL3 readthrough
XRCC6	2547	-1.26	A_23_P120942		0.0384	113572	142618	3067	X-ray repair complementing defective repair in Chinese hamster cells 6
GRINA	2907	-1.26	A_23_P316960		0.0037	6640.7	8396.8	3067	glutamate receptor, ionotropic, N-methyl D-aspartate-associated protein 1 (glutamate binding)
LRP6	4040	-1.26	A_33_P3306948		0.0155	18247.4	22987.6	3067	low density lipoprotein receptor-related protein 6
NOVA1	4857	-1.26	A_24_P270496		0.0382	988.3	1244.2	3067	neuro-oncological ventral antigen 1
PDE6D	5147	-1.26	A_23_P102517		0.0039	3086.3	3875.3	3067	phosphodiesterase 6D, cGMP-specific, rod, delta
PDE6D	5147	-1.26	A_23_P102517		0.0139	2815.3	3551.9	3067	phosphodiesterase 6D, cGMP-specific, rod, delta
RAB5C	5878	-1.26	A_23_P107211		0.0395	829.8	1049.6	3067	RAB5C, member RAS oncogene family
RAC1	5879	-1.26	A_23_P215406		0.0322	26462	33421.8	3067	ras-related C3 botulinum toxin substrate 1 (rho family, small GTP binding protein Rac1)
VDAC2	7417	-1.26	A_33_P3415037		0.0361	24740.2	31072.5	3067	voltage-dependent anion channel 2
WRN	7486	-1.26	A_23_P250813		0.0077	1880.4	2373.2	3067	Werner syndrome, RecQ helicase-like
ZNF207	7756	-1.26	A_23_P118690		0.041	5464.8	6863.3	3067	zinc finger protein 207
ZFAND5	7763	-1.26	A_23_P71752		0.0231	44208	55561.6	3067	zinc finger, AN1-type domain 5
MCM3AP	8888	-1.26	A_23_P120744		0.0039	7921.5	9996.7	3067	minichromosome maintenance complex component 3 associated protein
MCM3AP	8888	-1.26	A_23_P120744		0.0061	6826.8	8570.4	3067	minichromosome maintenance complex component 3 associated protein
TPSG1	25823	-1.26	A_23_P26294		0.0073	953196	1.2054e+06	3067	tryptase gamma 1
UQCRQ	27089	-1.26	A_23_P213718		0.0054	214132	269876	3067	ubiquinol-cytochrome c reductase, complex III subunit VII, 9.5kDa
KLHL20	27252	-1.26	A_33_P3243707		0.0494	1667.8	2099.1	3067	kelch-like 20 (Drosophila)
APH1A	51107	-1.26	A_23_P12329		0.005	1138	1437.9	3067	anterior pharynx defective 1 homolog A (C. elegans)
UTP11L	51118	-1.26	A_23_P11774		0.0098	5285.4	6675.2	3067	UTP11-like, U3 small nucleolar ribonucleoprotein, (yeast)
ING3	54556	-1.26	A_23_P111811		0.0107	8712	10984.1	3067	inhibitor of growth family, member 3
ELP6	54859	-1.26	A_33_P3348313		0.0096	3610.8	4554.9	3067	elongator acetyltransferase complex subunit 6
TEX10	54881	-1.26	A_23_P112412		0.0215	3718.8	4697.9	3067	testis expressed 10
PIGX	54965	-1.26	A_33_P3242388		0.041	7862.4	9884.7	3067	phosphatidylinositol glycan anchor biosynthesis, class X
MRPL20	55052	-1.26	A_24_P8768		0.007	22758.6	28736.4	3067	mitochondrial ribosomal protein L20
CENPQ	55166	-1.26	A_23_P70328		0.0249	1302.5	1641.2	3067	centromere protein Q
CCDC91	55297	-1.26	A_23_P162279		0.046	6998.3	8823.1	3067	coiled-coil domain containing 91
RNF126	55658	-1.26	A_23_P314086		0.0237	30232.5	38199.2	3067	ring finger protein 126
POPDC2	64091	-1.26	A_23_P167017		0.0415	965.2	1212.5	3067	popeye domain containing 2
FTO	79068	-1.26	A_23_P113184		0.0235	16649.2	20911.5	3067	fat mass and obesity associated
APOO	79135	-1.26	A_23_P61127		0.0426	31258.2	39263.5	3067	apolipoprotein O
UBA5	79876	-1.26	A_33_P3235390		0.0406	5221.1	6569.4	3067	ubiquitin-like modifier activating enzyme 5
MZT2B	80097	-1.26	A_24_P212152		0.0067	362820	458204	3067	mitotic spindle organizing protein 2B
TWISTNB	221830	-1.26	A_23_P386561		0.0304	2150.4	2715.7	3067	TWIST neighbor
STK32C	282974	-1.26	A_33_P3270337		0.0319	584.7	734.8	3067	serine/threonine kinase 32C
RABL3	285282	-1.26	A_32_P221452		0.0083	1618.1	2040.7	3067	RAB, member of RAS oncogene family-like 3
ZNF789	285989	-1.26	A_33_P3261927		0.0413	1232.1	1546.3	3067	zinc finger protein 789
C6orf226	441150	-1.26	A_33_P3408898		0.0415	9220.1	11616.3	3067	chromosome 6 open reading frame 226
F8A2	474383	-1.26	A_33_P3242234		0.0273	8741.3	10995.8	3067	coagulation factor VIII-associated 2
HCG11	493812	-1.26	A_33_P3281036		0.0167	92298.7	116312	3067	HLA complex group 11 (non-protein coding)
LOC100130547	100130547	-1.26	A_33_P3259938		0.0237	2742.4	3456.6	3067	uncharacterized LOC100130547
BID	637	-1.27	A_24_P187948		0.0018	9308.4	11837.6	2983	BH3 interacting domain death agonist
MPPED2	744	-1.27	A_32_P105825		0.025	1080.8	1377.9	2983	metallophosphoesterase domain containing 2
CALM2	805	-1.27	A_33_P3212782		0.0478	130962	166388	2983	calmodulin 2 (phosphorylase kinase, delta)
ERCC1	2067	-1.27	A_33_P3228128		0.044	4223.8	5355.2	2983	excision repair cross-complementing rodent repair deficiency, complementation group 1 (includes overlapping antisense sequence)
HNRNPH2	3188	-1.27	A_23_P11286		0.0432	8252.4	10512.5	2983	heterogeneous nuclear ribonucleoprotein H2 (H')
NDUFS5	4725	-1.27	A_23_P10463		0.0254	288406	365296	2983	NADH dehydrogenase (ubiquinone) Fe-S protein 5, 15kDa (NADH-coenzyme Q reductase)
NDUFS5	4725	-1.27	A_23_P10463		0.0196	268423	341160	2983	NADH dehydrogenase (ubiquinone) Fe-S protein 5, 15kDa (NADH-coenzyme Q reductase)
PDE6D	5147	-1.27	A_23_P102517		0.0123	2838.2	3612	2983	phosphodiesterase 6D, cGMP-specific, rod, delta
PSEN1	5663	-1.27	A_23_P205686		0.0049	2954.1	3741.9	2983	presenilin 1
RAC1	5879	-1.27	A_23_P215406		0.0251	24732.1	31518.1	2983	ras-related C3 botulinum toxin substrate 1 (rho family, small GTP binding protein Rac1)
TOP2B	7155	-1.27	A_23_P121095		0.0019	28983.1	36861.3	2983	topoisomerase (DNA) II beta 180kDa
TUBG1	7283	-1.27	A_23_P152768		0.0197	2154.4	2746.7	2983	tubulin, gamma 1
ALMS1	7840	-1.27	A_23_P312174		0.0094	2421.2	3072	2983	Alstrom syndrome 1
USP6	9098	-1.27	A_23_P207666		0.0261	5839.2	7388.9	2983	ubiquitin specific peptidase 6 (Tre-2 oncogene)
FAM131B	9715	-1.27	A_33_P3270668		0.0092	6038	7675.7	2983	family with sequence similarity 131, member B
UBAP2L	9898	-1.27	A_23_P103837		0.0075	983.7	1253.2	2983	ubiquitin associated protein 2-like
SNAPC5	10302	-1.27	A_23_P383977		0.0486	2411	3051.8	2983	small nuclear RNA activating complex, polypeptide 5, 19kDa
IQSEC2	23096	-1.27	A_33_P3253234		0.0206	10667.6	13570.3	2983	IQ motif and Sec7 domain 2
FAM175B	23172	-1.27	A_23_P364478		0.0457	889.5	1130	2983	family with sequence similarity 175, member B
ARMC8	25852	-1.27	A_23_P18384		0.0036	2219.5	2810.1	2983	armadillo repeat containing 8
NGDN	25983	-1.27	A_23_P76841		0.0033	8971.6	11417.8	2983	neuroguidin, EIF4E binding protein
HIGD1A	25994	-1.27	A_24_P200162		0.0253	22524.4	28612.7	2983	HIG1 hypoxia inducible domain family, member 1A
CHMP2A	27243	-1.27	A_23_P153236		0.0231	37015.9	47074.6	2983	charged multivesicular body protein 2A
SPOCK3	50859	-1.27	A_33_P3271156		0.0266	9981.4	12673.7	2983	sparc/osteonectin, cwcv and kazal-like domains proteoglycan (testican) 3
CMPK1	51727	-1.27	A_23_P115366		0.0342	2748.1	3492.2	2983	cytidine monophosphate (UMP-CMP) kinase 1, cytosolic
PNPO	55163	-1.27	A_33_P3243175		0.0121	26857.9	34000	2983	pyridoxamine 5'-phosphate oxidase
LRRC40	55631	-1.27	A_23_P148969		0.0319	7530.8	9600.2	2983	leucine rich repeat containing 40
SNX14	57231	-1.27	A_23_P259054		0.0224	6873.5	8740.3	2983	sorting nexin 14
NDRG2	57447	-1.27	A_33_P3334515		0.0022	1.07797e+06	1.36844e+06	2983	NDRG family member 2
SLC4A5	57835	-1.27	A_33_P3241393		0.0203	905.3	1145.2	2983	solute carrier family 4, sodium bicarbonate cotransporter, member 5
NOC3L	64318	-1.27	A_23_P202496		0.0447	2317.7	2946.6	2983	nucleolar complex associated 3 homolog (S. cerevisiae)
MRPS25	64432	-1.27	A_33_P3266444		0.0013	7548.4	9596.9	2983	mitochondrial ribosomal protein S25
MRPS9	64965	-1.27	A_23_P154315		0.0105	14643.2	18525.9	2983	mitochondrial ribosomal protein S9
FTO	79068	-1.27	A_23_P113184		0.0217	16018.1	20276.8	2983	fat mass and obesity associated
FTO	79068	-1.27	A_23_P113184		0.0271	15340.1	19421.7	2983	fat mass and obesity associated
VPS25	84313	-1.27	A_23_P66599		0.0439	3575.2	4547.7	2983	vacuolar protein sorting 25 homolog (S. cerevisiae)
TNRC18	84629	-1.27	A_33_P3321507		0.0089	108346	137222	2983	trinucleotide repeat containing 18
KIAA1919	91749	-1.27	A_33_P3285911		0.0263	335.9	426.3	2983	KIAA1919
G6PC3	92579	-1.27	A_23_P55174		0.0178	652.5	829.7	2983	glucose 6 phosphatase, catalytic, 3
PGAP3	93210	-1.27	A_24_P275828		0.001	4754.1	6021	2983	post-GPI attachment to proteins 3
ARHGAP33	115703	-1.27	A_33_P3313411		0.0073	103368	131229	2983	Rho GTPase activating protein 33
HARBI1	283254	-1.27	A_23_P135465		0.0317	1817.4	2314.9	2983	harbinger transposase derived 1
HEATR7A	727957	-1.27	A_23_P408473		0.0193	2647.5	3363	2983	HEAT repeat containing 7A
TIMM23	100287932	-1.27	A_33_P3403361		0.0469	3598	4559.5	2983	translocase of inner mitochondrial membrane 23 homolog (yeast)
A_33_P3334948	NA	-1.27	A_33_P3334948		0.0438	152.2	193.2	2983
BPGM	669	-1.28	A_23_P70843		0.0182	7229.5	9224.5	2923	2,3-bisphosphoglycerate mutase
DCTD	1635	-1.28	A_24_P337334		0.0385	1552.5	1994.6	2923	dCMP deaminase
DRG1	4733	-1.28	A_23_P68884		0.0455	9003.8	11545.4	2923	developmentally regulated GTP binding protein 1
PDE4D	5144	-1.28	A_33_P3389653		0.0195	5722.3	7319.8	2923	phosphodiesterase 4D, cAMP-specific
PCYT2	5833	-1.28	A_33_P3277259		0.0155	3295.6	4226.9	2923	phosphate cytidylyltransferase 2, ethanolamine
MAPK12	6300	-1.28	A_33_P3763846		0.0358	401.4	513.8	2923	mitogen-activated protein kinase 12
TOP2B	7155	-1.28	A_23_P121095		0.0032	28469.4	36320.8	2923	topoisomerase (DNA) II beta 180kDa
[truncated: 1,521 more rows]
