# Supplementary material for: Transcriptomic and Network Analysis Identifies Shared and Unique Pathways across Dementia Spectrum Disorders
Source: Int J Mol Sci. 2020 Mar 17;21(6):2050. doi: 10.3390/ijms21062050 (PMC7139711; doi:10.3390/ijms21062050)
Supplement: Supplementary file 1 [file ijms-21-02050-s001.zip › TableS5.xlsx]

## Sheet: Sheet1
Supplementary table S4. Shared and unique pathways in AD, VaD and FTD
SHARED PATHWAYS											SPECIFIC PATHWAYS
4 pathways shared between the 3 dementia [AD] and [VAD] and [FTD]:											[AD] unique pathway:	[VaD] unique pathways:	[FTD] unique pathways:
MAPK signaling pathway											Adherens junction	Staphylococcus aureus infection	ECM-receptor interaction
Amphetamine addiction											Toxoplasmosis	Acute myeloid leukemia	Lysosome
Glutamatergic synapse											Pathogenic Escherichia coli infection	Transcriptional misregulation in cancer	Ferroptosis
Platelet activation											Insulin signaling pathway	Leishmaniasis	TGF-beta signaling pathway
											Ras signaling pathway	Prion diseases	Sphingolipid metabolism
16 pathways shared between [AD] and [VaD]:											Fc gamma R-mediated phagocytosis	Osteoclast differentiation	Notch signaling pathway
Tight junction											Prostate cancer	NF-kappa B signaling pathway	Malaria
Leukocyte transendothelial migration											Rap1 signaling pathway	Systemic lupus erythematosus	Protein digestion and absorption
Legionellosis											Thiamine metabolism	Pertussis	Th1 and Th2 cell differentiation
Viral carcinogenesis											Spliceosome	Protein processing in endoplasmic reticulum	Apoptosis - multiple species
Dopaminergic synapse											Epithelial cell signaling in Helicobacter pylori infection	Biosynthesis of amino acids	Nicotine addiction
Adrenergic signaling in cardiomyocytes											Apoptosis	Pentose phosphate pathway	Bladder cancer
Cardiac muscle contraction											B cell receptor signaling pathway	AMPK signaling pathway	Autophagy - animal
cAMP signaling pathway											TNF signaling pathway	Longevity regulating pathway	VEGF signaling pathway
Insulin secretion											Kaposi's sarcoma-associated herpesvirus infection	Progesterone-mediated oocyte maturation	Cellular senescence
GABAergic synapse											Phospholipase D signaling pathway	Thyroid cancer
Carbon metabolism											Alzheimer's disease	Drug metabolism - other enzymes
Dilated cardiomyopathy											Salivary secretion	Other glycan degradation
Sphingolipid signaling pathway											Endocrine and other factor-regulated calcium reabsorption	Peroxisome
Cocaine addiction											Parkinson's disease	Hypertrophic cardiomyopathy (HCM)
Mineral absorption											Synaptic vesicle cycle	Metabolic pathways
Phagosome											cGMP-PKG signaling pathway
											Aldosterone synthesis and secretion
19 pathways shared between [AD] and [FTD]:											GnRH signaling pathway
PI3K-Akt signaling pathway											Oxidative phosphorylation
Regulation of actin cytoskeleton											Pancreatic secretion
Pathways in cancer											Long-term potentiation
Proteoglycans in cancer											Renin secretion
Cell adhesion molecules (CAMs)											Glucagon signaling pathway
Small cell lung cancer											Citrate cycle (TCA cycle)
Focal adhesion											Gastric acid secretion
Endocytosis											Huntington's disease
Signaling pathways regulating pluripotency of stem cells											Inflammatory mediator regulation of TRP channels
Arrhythmogenic right ventricular cardiomyopathy (ARVC)											Vibrio cholerae infection
MicroRNAs in cancer											Gap junction
Calcium signaling pathway											Circadian entrainment
Oxytocin signaling pathway											Oocyte meiosis
Long-term depression											Retrograde endocannabinoid signaling
Cholinergic synapse											Non-alcoholic fatty liver disease (NAFLD)
Amyotrophic lateral sclerosis (ALS)											Salmonella infection
HIF-1 signaling pathway											Morphine addiction
Fluid shear stress and atherosclerosis											Vasopressin-regulated water reabsorption
AGE-RAGE signaling pathway in diabetic complications											Type II diabetes mellitus
											Shigellosis
2 pathways shared between [VaD] and [FTD]:											Central carbon metabolism in cancer
Complement and coagulation cascades											Axon guidance
Hippo signaling pathway											Thyroid hormone synthesis
											Bacterial invasion of epithelial cells
											Pyruvate metabolism
											Vascular smooth muscle contraction
											Proximal tubule bicarbonate reclamation
											Wnt signaling pathway
											Hepatitis B
											Serotonergic synapse
											Thyroid hormone signaling pathway
											Glycolysis / Gluconeogenesis
											Collecting duct acid secretion
											Endocrine resistance
											Tuberculosis
											Phosphatidylinositol signaling system
											Pancreatic cancer
											Glioma
											T cell receptor signaling pathway
											Melanogenesis
											Chagas disease (American trypanosomiasis)
