# Supplementary material for: Transcriptomic and Network Analysis Identifies Shared and Unique Pathways across Dementia Spectrum Disorders
Source: Int J Mol Sci. 2020 Mar 17;21(6):2050. doi: 10.3390/ijms21062050 (PMC7139711; doi:10.3390/ijms21062050)
Supplement: Supplementary file 1 [file ijms-21-02050-s001.zip › TableS4.xlsx]

## Sheet: Sheet1
Supplementary table S4. Shared genes between the 3 types of dementia
Upregulated genes			Downregulated genes
[AD] and [VAD] and [FTD]:			[AD] and [VAD] and [FTD]:
AQP1			SPATA2L
MTUS1			ARC
RHOQ			VGF
QKI
MAP4K5
BBX
IL6ST
SLC38A2
CD164
ST13
CFLAR
TAB2
[AD] and [VAD]:			[AD] and [VAD]:
MYO10			SLC25A36
KIF5B			UBE2V1
TPD52L1			ETV1
PDE4DIP			METAP2
PICALM			SYNCRIP
NBPF10			CENPE
ZFP36L2			UBE2N
HSP90AA1			AIF1L
DSE			PRKACB
SASH1			GAD1
PALLD			STK32C
NFKBIA			TATDN1
RAPGEF3			COX6B1
KCNJ10			NMRAL1
PCDH9			HIGD1A
C1orf63			APOO
MUC1			FTO
NKX2-2			BLVRA
AK4			UBAP2L
CERS1			PSMD13
INPPL1			UROS
ITGB1			DCTN2
SORBS1			NDUFS3
MACF1			C19orf60
PTMA			COPG2
EPOR			PGAM1
SPAG9			ABCA3
TPM1			WHSC1
SMCR7L			TUBG1
SEC14L1			MGST3
PNISR			ACSL6
NUDT3			SPCS1
EDEM3			PDHB
FAM63B			FAM86A
DAZAP2			AMY1C
DFFA			ATP5D
SOS2			TMEM8B
TMBIM6			ZNF304
SRSF10			AUH
TUG1			DNM1
NR2F1			FAM69B
HNRNPH3			FBXO4
SPOP			ATP5C1
KIF5A			ATR
HIPK1			CLIP3
BTG1			TAOK2
RBM17			CES2
AK2			EMC4
MXD4			COX4I1
KAT6A			SDHA
GABRB3			HMOX2
MAX			SLC35A1
ALDH3A2			NDUFS5
HIST1H2AC			DCUN1D2
PBX1			SCAMP1
PRPF40A			VPS33B
TPT1			C1orf204
FKBP1A			PPP2R1A
CCR5			ATP2B2
RASAL3			SYNE1
VASP			CTXN1
EIF4G3			TSPAN7
IKZF2			COLQ
CMTM3			PGAM4
VAMP8			TSNAX
YWHAE			GHITM
NFAM1			CAMLG
AKAP12			MAP1S
HERC2			RNMT
OTUD7B			C16orf58
LOC442132			SLC4A1AP
BTBD7			RTF1
PLK5			ATP6V1E1
RABL2B			TOMM20
CHST11			EFR3B
ARAP1			EBNA1BP2
KLC4			FARSA
LOC100131831			KLC2
OSBPL7			E2F1
BAZ1B			ACTG1
PAIP2B			TOX2
MAP3K4			BAI3
			MDH2
[AD] and [FTD]:			COL11A2
AQP4			TMEM151A
ADD3			P4HTM
KCNN3			COL12A1
PRELP			C17orf107
GRAMD3			FIGNL2
CALD1			PTPRN2
ATP1A2			DOPEY1
GPR125			RNF187
ZBTB20			GSTZ1
GATM			TRAPPC2L
PDLIM5			PACSIN1
VEZF1			TOLLIP
ITGA6			PCSK1N
NET1			PRICKLE1
PSAT1			KATNB1
ERBB3			CALY
LAMB2			SNORA12
EZR			NSG1
LITAF			PLCB1
CAT			SEZ6
KCTD12			MKRN1
IQCK			CAMTA1
STAG2			OLA1
DCN			PPP1R2
KIAA0494			TBXA2R
GFAP			FGF9
NEBL			SLC6A17
SSFA2			BEX2
YES1			GAS7
MPDZ			IGF2-AS
CTGF			MDH1
MYH11			TRIM37
TCF7L2			RFPL1-AS1
DSP			OPN3
DST			CDH13
ADAM10			CDC42
IGFBP5			NELL1
NCAM1			BEX5
CLMN			SVOP
DDR1
S100A6
RDX			[AD] and [FTD]:
			ETV5
[VAD] and [FTD]:			MAP1B
TLR2			RASGRP1
FAS			KCNJ4
ARGLU1			KCNQ2
ASPH			ELMO1
EVI2B			RAB15
FGF2			BCL11A
ZBTB1			GAP43
PRKX			MPPED1
SSR1			NRN1
ITPR2			SLIT1
RALGDS			NPTX2
MID1IP1			PHYHIP
KCTD3			HTR2A
NOTCH2NL
LTBP3
URI1			[VAD] and [FTD]:
BMPR1A			MAGEL2
PTGDS			PHLDA2
MDM1			DHRS11
TCF12			LBH
ZNF451			EGR1
CHPT1			DUSP6
LSM14A			KIAA1324
FAM208A			CRH
HDAC1
SALL1
ZCCHC11
FANCL
DLG1
RPL10
NEK1
